# Supplementary material for: A proteomic atlas of senescence-associated secretomes for aging biomarker development
Source: PLoS Biol. 2020 Jan 16;18(1):e3000599. doi: 10.1371/journal.pbio.3000599 (PMC6964821; doi:10.1371/journal.pbio.3000599)
Supplement: S6 Table — (XLSX) [file pbio.3000599.s012.xlsx]

## Sheet: IR (Fibro)
sample #	Treatment Group	Cells Seeded (millions of cells)	Media Volume (mL)	Culture Vessel	End Cell Count (millions of cells)	correction factor		Maximum cell count
1	Control	1.75	25	T175	5.7	1.6186		9.226
2	Control	1.75	25	T175	4.9926	1.84793
3	Control	1.75	25	T175	5.2476	1.75814
4	Control	1.75	25	T175	4.2894	2.15088
5	Senescent	1.75	25	T175	7.646	1.20664
6	Senescent	1.75	25	T175	6.014	1.53409
7	Senescent	1.75	25	T175	9.226	1
8	Senescent	1.75	25	T175	4.578	2.01529

## Sheet: RAS
Sample #	Treatment Group	Cells seeded (millions of cells)	Media Volume	Culture Vessel	End Cell Count (millions of cells)	correction factor		max cell count (millions)
1	Control	0.25	5	T25	0.572	2.66783		1.526
2	Control	0.25	5	T25	0.686	2.22449
3	Control	0.25	5	T25	0.4516	3.3791
4	Control	0.25	5	T25	0.68	2.24412
5	Control	0.25	5	T25	0.528	2.89015
6	Control	0.25	5	T25	0.58352	2.61516
7	Senescent	0.25	5	T25	1.402	1.08845
8	Senescent	0.25	5	T25	1.183	1.28994
9	Senescent	0.25	5	T25	1.486	1.02692
10	Senescent	0.25	5	T25	1.526	1
11	Senescent	0.25	5	T25	1.429	1.06788
12	Senescent	0.25	5	T25	1.457	1.04736

## Sheet: ATV
Sample #	Treatment Group	Cells Seeded (millions of cells)	Media Volume (mL)	Culture Vessel	End Cell Count (millions of cells)	Corr factor		Maximum cell count
1	Control	1.75	25	T175 flask	3.472	1.5023		5.216
2	Control	1.75	25	T175 flask	4.016	1.2988
3	Control	1.75	25	T175 flask	3.664	1.42358
4	Control	1.75	25	T175 flask	4.112	1.26848
5	Senescent Day 9	1.75	25	T175 flask	5.216	1
6	Senescent Day 9	1.75	25	T175 flask	4.848	1.07591
7	Senescent Day 9	1.75	25	T175 flask	4.832	1.07947
8	Senescent Day 14	1.75	25	T175 flask	5.208	1.00154
9	Senescent Day 14	1.75	25	T175 flask	5.208	1.00154
10	Senescent Day 14	1.75	25	T175 flask	5.152	1.01242

## Sheet: IR (Epi)
sample #	Treatment Group	Cells Seeded (millions of cells)	Media Volume (mL)	Culture Vessel	End Cell Count (millions)	correction factor		Maximum cell count
1	Control	1.75	25	T175	5	1.046		5.23
2	Control	1.75	25	T175	5	1.046
3	Control	1.75	25	T175	5	1.046
4	Control	1.75	25	T175	5.23	1
6	Senescent	1.75	25	T175	4.8	1.08958
7	Senescent	1.75	25	T175	4.6	1.13696
8	Senescent	1.75	25	T175	4.6	1.13696
10	Senescent	1.75	25	T175	3	1.74333
