# Supplementary material for: A proteomic atlas of senescence-associated secretomes for aging biomarker development
Source: PLoS Biol. 2020 Jan 16;18(1):e3000599. doi: 10.1371/journal.pbio.3000599 (PMC6964821; doi:10.1371/journal.pbio.3000599)
Supplement: S7 Table — IR, X-irradiation; RAS, inducible RAS overexpression. (XLSX) [file pbio.3000599.s013.xlsx]

## Sheet: IR-only secretome
sSASP proteins exclusive to IR (q-value < 0.05 & fold change > 1.5 in senescent versus control)
Comparison..group1.group2.	UniProtIds	ProteinDescriptions	Genes	Log2(SEN/CTL)	Pvalue	Qvalue
SEN / CTL	O76094	Signal recognition particle subunit SRP72	SRP72	12.07	0.00145	0.00172
SEN / CTL	P22087	rRNA 2'-O-methyltransferase fibrillarin	FBL	10.4	0.0172	0.0102
SEN / CTL	Q7Z460	CLIP-associating protein 1	CLASP1	10.36	0.00629	0.00492
SEN / CTL	P52294	Importin subunit alpha-5	KPNA1	9.93	0.0399	0.0164
SEN / CTL	Q86SZ2	Trafficking protein particle complex subunit 6B	TRAPPC6B	9.78	0.000996	0.00125
SEN / CTL	Q13554;Q13555;Q13557	Calcium/calmodulin-dependent protein kinase type II subunit beta;Calcium/calmodulin-dependent protein kinase type II subunit gamma;Calcium/calmodulin-dependent protein kinase type II subunit delta	CAMK2B	8.98	0.00529	0.00435
SEN / CTL	A0FGR8	Extended synaptotagmin-2	ESYT2	8.76	0.00338	0.00318
SEN / CTL	P49411	Elongation factor Tu, mitochondrial	TUFM	8.18	0.0253	0.0128
SEN / CTL	Q96T23	Remodeling and spacing factor 1	RSF1	8.11	0.00762	0.0057
SEN / CTL	O76031	ATP-dependent Clp protease ATP-binding subunit clpX-like, mitochondrial	CLPX	7.9	0.0131	0.00843
SEN / CTL	P27487	Dipeptidyl peptidase 4	DPP4	7.83	0.0219	0.0119
SEN / CTL	Q96P47	Arf-GAP with GTPase, ANK repeat and PH domain-containing protein 3	AGAP3	7.56	0.00608	0.00481
SEN / CTL	P00738	Haptoglobin	HP	7.47	0.0859	0.0258
SEN / CTL	Q9UIQ6	Leucyl-cystinyl aminopeptidase	LNPEP	7.46	0.00484	0.00415
SEN / CTL	Q96RP9	Elongation factor G, mitochondrial	GFM1	7.17	0.00138	0.00166
SEN / CTL	P36551	Oxygen-dependent coproporphyrinogen-III oxidase, mitochondrial	CPOX	7.04	0.000524	0.000725
SEN / CTL	Q9NWT8	Aurora kinase A-interacting protein	AURKAIP1	6.99	0.0159	0.00963
SEN / CTL	Q9H0L4	Cleavage stimulation factor subunit 2 tau variant	CSTF2T	6.86	0.0982	0.0283
SEN / CTL	P53609	Geranylgeranyl transferase type-1 subunit beta	PGGT1B	6.8	0.00201	0.00209
SEN / CTL	Q9Y4C2	TRPM8 channel-associated factor 1	TCAF1	6.52	0.0127	0.0083
SEN / CTL	P36980	Complement factor H-related protein 2	CFHR2	6.04	0.0414	0.0167
SEN / CTL	Q03001	Dystonin	DST	6.03	0.0296	0.0141
SEN / CTL	P04150	Glucocorticoid receptor	NR3C1	6.02	0.00355	0.00323
SEN / CTL	P02795;P04732;P13640;P80297;Q8N339	Metallothionein-2;Metallothionein-1E;Metallothionein-1G;Metallothionein-1X;Metallothionein-1M	MT2A	5.94	0.00773	0.00574
SEN / CTL	Q9UKD2	mRNA turnover protein 4 homolog	MRTO4	5.88	0.143	0.038
SEN / CTL	Q5T4S7	E3 ubiquitin-protein ligase UBR4	UBR4	5.82	0.117	0.0321
SEN / CTL	P83111	Serine beta-lactamase-like protein LACTB, mitochondrial	LACTB	5.71	0.00193	0.00204
SEN / CTL	O60343	TBC1 domain family member 4	TBC1D4	5.68	0.179	0.0455
SEN / CTL	Q7L775	EPM2A-interacting protein 1	EPM2AIP1	5.45	0.0397	0.0164
SEN / CTL	P80108	Phosphatidylinositol-glycan-specific phospholipase D	GPLD1	5.36	0.132	0.0356
SEN / CTL	O43847	Nardilysin	NRD1	5.32	0.178	0.0453
SEN / CTL	P43251	Biotinidase	BTD	5.31	0.00997	0.00697
SEN / CTL	P54819	Adenylate kinase 2, mitochondrial	AK2	5.25	0.0722	0.0231
SEN / CTL	Q8NE71	ATP-binding cassette sub-family F member 1	ABCF1	5.22	0.0883	0.0263
SEN / CTL	O43795	Unconventional myosin-Ib	MYO1B	5.19	0.0255	0.0128
SEN / CTL	O75155	Cullin-associated NEDD8-dissociated protein 2	CAND2	5.14	0.188	0.0466
SEN / CTL	O14980	Exportin-1	XPO1	5.13	0.0154	0.00951
SEN / CTL	Q9HAU5	Regulator of nonsense transcripts 2	UPF2	5.1	0.00672	0.00514
SEN / CTL	O95819;Q8N4C8;Q9UKE5	Mitogen-activated protein kinase kinase kinase kinase 4;Misshapen-like kinase 1;TRAF2 and NCK-interacting protein kinase	MAP4K4	4.97	0.00726	0.0055
SEN / CTL	P11908	Ribose-phosphate pyrophosphokinase 2	PRPS2	4.94	0.0163	0.00976
SEN / CTL	Q92878	DNA repair protein RAD50	RAD50	4.92	0.0148	0.00932
SEN / CTL	Q15185	Prostaglandin E synthase 3	PTGES3	4.91	0.00683	0.0052
SEN / CTL	O00515	Ladinin-1	LAD1	4.89	0.13	0.035
SEN / CTL	P46939	Utrophin	UTRN	4.82	0.144	0.0382
SEN / CTL	Q14CX7	N-alpha-acetyltransferase 25, NatB auxiliary subunit	NAA25	4.79	0.0653	0.0218
SEN / CTL	P11498	Pyruvate carboxylase, mitochondrial	PC	4.78	0.135	0.0361
SEN / CTL	P19367;Q2TB90	Hexokinase-1;Putative hexokinase HKDC1	HK1	4.76	0.0264	0.013
SEN / CTL	Q9Y5Q8	General transcription factor 3C polypeptide 5	GTF3C5	4.76	0.00981	0.00689
SEN / CTL	Q9Y2Z9	Ubiquinone biosynthesis monooxygenase COQ6, mitochondrial	COQ6	4.73	0.0326	0.0145
SEN / CTL	P43243	Matrin-3	MATR3	4.58	0.107	0.0302
SEN / CTL	P00540	Proto-oncogene serine/threonine-protein kinase mos	MOS	4.57	0.0243	0.0126
SEN / CTL	O75954	Tetraspanin-9	TSPAN9	4.55	0.0177	0.0103
SEN / CTL	P04908;P0C0S5;P0C0S8;P16104;P20671;Q16777;Q6FI13;Q71UI9;Q7L7L0;Q8IUE6;Q93077;Q96KK5;Q96QV6;Q99878;Q9BTM1	Histone H2A type 1-B/E;Histone H2A.Z;Histone H2A type 1;Histone H2AX;Histone H2A type 1-D;Histone H2A type 2-C;Histone H2A type 2-A;Histone H2A.V;Histone H2A type 3;Histone H2A type 2-B;Histone H2A type 1-C;Histone H2A type 1-H;Histone H2A type 1-A;Histone H2A type 1-J;Histone H2A.J	HIST1H2AB	4.54	0.0619	0.021
SEN / CTL	Q03111	Protein ENL	MLLT1	4.37	0.0633	0.0213
SEN / CTL	Q9H5N1	Rab GTPase-binding effector protein 2	RABEP2	4.34	0.0733	0.0233
SEN / CTL	Q14117;Q14194;Q14195	Dihydropyrimidinase;Dihydropyrimidinase-related protein 1;Dihydropyrimidinase-related protein 3	DPYS	4.27	0.0342	0.0149
SEN / CTL	Q9H7C9	Mth938 domain-containing protein	AAMDC	4.26	0.0249	0.0127
SEN / CTL	Q16891	MICOS complex subunit MIC60	IMMT	4.19	0.0644	0.0216
SEN / CTL	O60333;Q12756	Kinesin-like protein KIF1B;Kinesin-like protein KIF1A	KIF1B	4.13	0.101	0.0289
SEN / CTL	P63165	Small ubiquitin-related modifier 1	SUMO1	4.13	0.054	0.0195
SEN / CTL	P48556	26S proteasome non-ATPase regulatory subunit 8	PSMD8	4.08	0.0449	0.0174
SEN / CTL	P55060	Exportin-2	CSE1L	4.07	0.000718	0.000939
SEN / CTL	Q8N1F7	Nuclear pore complex protein Nup93	NUP93	4.05	0.0437	0.0172
SEN / CTL	Q9NVU7	Protein SDA1 homolog	SDAD1	4.04	0.0338	0.0148
SEN / CTL	P07203	Glutathione peroxidase 1	GPX1	4.04	0.0176	0.0103
SEN / CTL	Q9Y580	RNA-binding protein 7	RBM7	4	0.0325	0.0145
SEN / CTL	Q9Y613	FH1/FH2 domain-containing protein 1	FHOD1	4	0.0352	0.0152
SEN / CTL	O95905	Protein ecdysoneless homolog	ECD	3.98	0.0338	0.0148
SEN / CTL	P05165	Propionyl-CoA carboxylase alpha chain, mitochondrial	PCCA	3.98	0.0562	0.0201
SEN / CTL	Q9Y5X1	Sorting nexin-9	SNX9	3.98	0.0362	0.0155
SEN / CTL	Q96PY6	Serine/threonine-protein kinase Nek1	NEK1	3.95	0.042	0.0167
SEN / CTL	Q9H267	Vacuolar protein sorting-associated protein 33B	VPS33B	3.95	0.0604	0.0207
SEN / CTL	Q8IXK0	Polyhomeotic-like protein 2	PHC2	3.95	0.0914	0.0269
SEN / CTL	Q9Y305	Acyl-coenzyme A thioesterase 9, mitochondrial	ACOT9	3.95	0.0589	0.0204
SEN / CTL	Q9P0V3	SH3 domain-binding protein 4	SH3BP4	3.95	0.111	0.031
SEN / CTL	P01133	Pro-epidermal growth factor	EGF	3.93	0.0518	0.019
SEN / CTL	P49427	Ubiquitin-conjugating enzyme E2 R1	CDC34	3.89	0.0441	0.0173
SEN / CTL	Q9NUQ3	Gamma-taxilin	TXLNG	3.88	0.058	0.0204
SEN / CTL	Q13823	Nucleolar GTP-binding protein 2	GNL2	3.87	0.0475	0.018
SEN / CTL	Q9Y265	RuvB-like 1	RUVBL1	3.87	0.0401	0.0165
SEN / CTL	P13995	Bifunctional methylenetetrahydrofolate dehydrogenase/cyclohydrolase, mitochondrial	MTHFD2	3.86	0.0102	0.00708
SEN / CTL	Q13769	THO complex subunit 5 homolog	THOC5	3.86	0.0546	0.0197
SEN / CTL	Q6PI48	Aspartate--tRNA ligase, mitochondrial	DARS2	3.86	0.0522	0.019
SEN / CTL	P49757	Protein numb homolog	NUMB	3.83	0.119	0.0326
SEN / CTL	E9PAV3	Nascent polypeptide-associated complex subunit alpha, muscle-specific form	NACA	3.83	0.0173	0.0102
SEN / CTL	Q2NKX8	DNA excision repair protein ERCC-6-like	ERCC6L	3.83	0.0421	0.0167
SEN / CTL	P40222	Alpha-taxilin	TXLNA	3.82	0.0595	0.0205
SEN / CTL	P50851	Lipopolysaccharide-responsive and beige-like anchor protein	LRBA	3.79	0.0495	0.0185
SEN / CTL	P01625	Ig kappa chain V-IV region Len	NaN	3.78	0.0222	0.012
SEN / CTL	Q5JTV8	Torsin-1A-interacting protein 1	TOR1AIP1	3.78	0.0124	0.00823
SEN / CTL	Q9P2R7	Succinyl-CoA ligase [ADP-forming] subunit beta, mitochondrial	SUCLA2	3.75	0.02	0.0112
SEN / CTL	Q9Y5P6	Mannose-1-phosphate guanyltransferase beta	GMPPB	3.75	0.0881	0.0263
SEN / CTL	Q15311	RalA-binding protein 1	RALBP1	3.74	0.0198	0.0111
SEN / CTL	O00400	Acetyl-coenzyme A transporter 1	SLC33A1	3.73	0.023	0.0122
SEN / CTL	P30711	Glutathione S-transferase theta-1	GSTT1	3.73	0.047	0.0178
SEN / CTL	Q15027	Arf-GAP with coiled-coil, ANK repeat and PH domain-containing protein 1	ACAP1	3.73	0.0264	0.013
SEN / CTL	Q9Y4A5	Transformation/transcription domain-associated protein	TRRAP	3.71	0.0198	0.0111
SEN / CTL	Q9H3P7	Golgi resident protein GCP60	ACBD3	3.7	0.0454	0.0175
SEN / CTL	P30837	Aldehyde dehydrogenase X, mitochondrial	ALDH1B1	3.68	0.0404	0.0165
SEN / CTL	Q14692	Ribosome biogenesis protein BMS1 homolog	BMS1	3.68	0.0212	0.0116
SEN / CTL	Q10570	Cleavage and polyadenylation specificity factor subunit 1	CPSF1	3.67	0.0173	0.0102
SEN / CTL	Q12923	Tyrosine-protein phosphatase non-receptor type 13	PTPN13	3.67	0.0385	0.0162
SEN / CTL	O95817	BAG family molecular chaperone regulator 3	BAG3	3.67	0.0243	0.0126
SEN / CTL	Q7LG56	Ribonucleoside-diphosphate reductase subunit M2 B	RRM2B	3.65	0.00884	0.0064
SEN / CTL	O95619	YEATS domain-containing protein 4	YEATS4	3.64	0.0325	0.0145
SEN / CTL	P06239;P06241;P07947;P07948;P08631;P09769;P11362;P20794;P21802;P22455;P22607;P51451;Q8IZL9;Q9UPZ9	Tyrosine-protein kinase Lck;Tyrosine-protein kinase Fyn;Tyrosine-protein kinase Yes;Tyrosine-protein kinase Lyn;Tyrosine-protein kinase HCK;Tyrosine-protein kinase Fgr;Fibroblast growth factor receptor 1;Serine/threonine-protein kinase MAK;Fibroblast growth factor receptor 2;Fibroblast growth factor receptor 4;Fibroblast growth factor receptor 3;Tyrosine-protein kinase Blk;Cyclin-dependent kinase…	LCK	3.64	0.0182	0.0105
SEN / CTL	O95674	Phosphatidate cytidylyltransferase 2	CDS2	3.63	0.0231	0.0122
SEN / CTL	P57729;Q13637	Ras-related protein Rab-38;Ras-related protein Rab-32	RAB38	3.63	0.0287	0.0139
SEN / CTL	Q15434	RNA-binding motif, single-stranded-interacting protein 2	RBMS2	3.63	0.0137	0.00867
SEN / CTL	P33527	Multidrug resistance-associated protein 1	ABCC1	3.62	0.0406	0.0166
SEN / CTL	Q08752	Peptidyl-prolyl cis-trans isomerase D	PPID	3.6	0.00944	0.00666
SEN / CTL	Q7Z417	Nuclear fragile X mental retardation-interacting protein 2	NUFIP2	3.6	0.0201	0.0112
SEN / CTL	O15195	Villin-like protein	VILL	3.6	0.0419	0.0167
SEN / CTL	Q14839	Chromodomain-helicase-DNA-binding protein 4	CHD4	3.59	0.0264	0.013
SEN / CTL	Q13825	Methylglutaconyl-CoA hydratase, mitochondrial	AUH	3.58	0.0426	0.0169
SEN / CTL	O15230	Laminin subunit alpha-5	LAMA5	3.58	0.0511	0.0189
SEN / CTL	Q4ZIN3	Membralin	TMEM259	3.57	0.0666	0.022
SEN / CTL	Q16853	Membrane primary amine oxidase	AOC3	3.56	0.0452	0.0175
SEN / CTL	O75122	CLIP-associating protein 2	CLASP2	3.56	0.0205	0.0114
SEN / CTL	P61026	Ras-related protein Rab-10	RAB10	3.56	0.0197	0.0111
SEN / CTL	Q6IQ23	Pleckstrin homology domain-containing family A member 7	PLEKHA7	3.56	0.0207	0.0114
SEN / CTL	A3KMH1	von Willebrand factor A domain-containing protein 8	VWA8	3.56	0.0457	0.0176
SEN / CTL	Q96P70	Importin-9	IPO9	3.55	0.0417	0.0167
SEN / CTL	Q14149	MORC family CW-type zinc finger protein 3	MORC3	3.55	0.0372	0.0157
SEN / CTL	Q15527	Surfeit locus protein 2	SURF2	3.51	0.0508	0.0189
SEN / CTL	P51149	Ras-related protein Rab-7a	RAB7A	3.51	0.0339	0.0148
SEN / CTL	Q08174	Protocadherin-1	PCDH1	3.5	0.0329	0.0146
SEN / CTL	Q14643	Inositol 1,4,5-trisphosphate receptor type 1	ITPR1	3.5	0.0349	0.0152
SEN / CTL	P82675	28S ribosomal protein S5, mitochondrial	MRPS5	3.5	0.0588	0.0204
SEN / CTL	Q5T0F9	Coiled-coil and C2 domain-containing protein 1B	CC2D1B	3.5	0.0206	0.0114
SEN / CTL	Q92805	Golgin subfamily A member 1	GOLGA1	3.49	0.0168	0.01
SEN / CTL	Q96ME1	F-box/LRR-repeat protein 18	FBXL18	3.48	0.0573	0.0203
SEN / CTL	O94760	N(G),N(G)-dimethylarginine dimethylaminohydrolase 1	DDAH1	3.48	0.0587	0.0204
SEN / CTL	Q3SY69	Mitochondrial 10-formyltetrahydrofolate dehydrogenase	ALDH1L2	3.47	0.063	0.0213
SEN / CTL	Q14644	Ras GTPase-activating protein 3	RASA3	3.47	0.0251	0.0127
SEN / CTL	A0AVT1	Ubiquitin-like modifier-activating enzyme 6	UBA6	3.46	0.0522	0.019
SEN / CTL	Q15287	RNA-binding protein with serine-rich domain 1	RNPS1	3.46	0.0276	0.0134
SEN / CTL	O43314	Inositol hexakisphosphate and diphosphoinositol-pentakisphosphate kinase 2	PPIP5K2	3.45	0.0727	0.0232
SEN / CTL	Q9C0I1	Myotubularin-related protein 12	MTMR12	3.45	0.0852	0.0257
SEN / CTL	Q9UF12	Probable proline dehydrogenase 2	PRODH2	3.45	0.0587	0.0204
SEN / CTL	O15212	Prefoldin subunit 6	PFDN6	3.45	0.173	0.0443
SEN / CTL	P17516;P42330;Q04828	Aldo-keto reductase family 1 member C4;Aldo-keto reductase family 1 member C3;Aldo-keto reductase family 1 member C1	AKR1C4	3.43	0.0228	0.0121
SEN / CTL	Q92890	Ubiquitin fusion degradation protein 1 homolog	UFD1L	3.43	0.0325	0.0145
SEN / CTL	Q13541	Eukaryotic translation initiation factor 4E-binding protein 1	EIF4EBP1	3.43	0.0258	0.0129
SEN / CTL	Q96CV9	Optineurin	OPTN	3.42	0.032	0.0144
SEN / CTL	A6NM15;Q4V339;Q5JTY5;Q5RIA9;Q8IUF1;Q9BRT8	Putative COBW domain-containing protein 7;COBW domain-containing protein 6;COBW domain-containing protein 3;COBW domain-containing protein 5;COBW domain-containing protein 2;COBW domain-containing protein 1	CBWD7	3.42	0.0874	0.0262
SEN / CTL	P78316	Nucleolar protein 14	NOP14	3.41	0.0449	0.0174
SEN / CTL	Q8NHV4	Protein NEDD1	NEDD1	3.38	0.171	0.0441
SEN / CTL	Q00536	Cyclin-dependent kinase 16	CDK16	3.38	0.000162	0.000268
SEN / CTL	Q16539	Mitogen-activated protein kinase 14	MAPK14	3.38	0.00192	0.00204
SEN / CTL	P20702	Integrin alpha-X	ITGAX	3.3	0.077	0.0242
SEN / CTL	Q9P0N9	TBC1 domain family member 7	TBC1D7	3.3	0.031	0.0143
SEN / CTL	P14927	Cytochrome b-c1 complex subunit 7	UQCRB	3.28	0.0302	0.0142
SEN / CTL	Q9H2G9	Golgin-45	BLZF1	3.26	0.0269	0.0132
SEN / CTL	O43290	U4/U6.U5 tri-snRNP-associated protein 1	SART1	3.25	0.0878	0.0263
SEN / CTL	Q9Y4H2	Insulin receptor substrate 2	IRS2	3.23	0.0585	0.0204
SEN / CTL	Q9Y3R0	Glutamate receptor-interacting protein 1	GRIP1	3.23	0.0799	0.0247
SEN / CTL	P78344	Eukaryotic translation initiation factor 4 gamma 2	EIF4G2	3.21	0.0311	0.0143
SEN / CTL	Q8NDI1	EH domain-binding protein 1	EHBP1	3.21	0.0299	0.0141
SEN / CTL	O60488	Long-chain-fatty-acid--CoA ligase 4	ACSL4	3.2	0.0198	0.0111
SEN / CTL	Q69YQ0	Cytospin-A	SPECC1L	3.2	0.0598	0.0205
SEN / CTL	Q7Z794	Keratin, type II cytoskeletal 1b	KRT77	3.2	0.0224	0.012
SEN / CTL	Q99873;Q9NR22	Protein arginine N-methyltransferase 1;Protein arginine N-methyltransferase 8	PRMT1	3.19	0.0413	0.0167
SEN / CTL	P24539	ATP synthase F(0) complex subunit B1, mitochondrial	ATP5F1	3.19	0.0791	0.0246
SEN / CTL	Q9Y376	Calcium-binding protein 39	CAB39	3.19	0.083	0.0253
SEN / CTL	Q8NEY4	V-type proton ATPase subunit C 2	ATP6V1C2	3.18	0.03	0.0141
SEN / CTL	Q9UGI9;Q9UGJ0	5'-AMP-activated protein kinase subunit gamma-3;5'-AMP-activated protein kinase subunit gamma-2	PRKAG3	3.17	0.0275	0.0134
SEN / CTL	Q9NUD5	Zinc finger CCHC domain-containing protein 3	ZCCHC3	3.15	0.0318	0.0144
SEN / CTL	P14868	Aspartate--tRNA ligase, cytoplasmic	DARS	3.14	0.0483	0.0181
SEN / CTL	Q08426	Peroxisomal bifunctional enzyme	EHHADH	3.13	0.0248	0.0127
SEN / CTL	P69849;Q15155;Q5JPE7	Nodal modulator 3;Nodal modulator 1;Nodal modulator 2	NOMO3	3.12	0.0215	0.0117
SEN / CTL	Q4G0J3	La-related protein 7	LARP7	3.1	0.0314	0.0143
SEN / CTL	Q9BZ23;Q9H999	Pantothenate kinase 2, mitochondrial;Pantothenate kinase 3	PANK2	3.08	0.0471	0.0178
SEN / CTL	P06756	Integrin alpha-V	ITGAV	3.06	0.0118	0.00789
SEN / CTL	Q06203	Amidophosphoribosyltransferase	PPAT	3.05	0.0409	0.0166
SEN / CTL	P62851	40S ribosomal protein S25	RPS25	3.04	0.174	0.0447
SEN / CTL	P30566	Adenylosuccinate lyase	ADSL	3.01	0.0397	0.0164
SEN / CTL	Q9UI17	Dimethylglycine dehydrogenase, mitochondrial	DMGDH	2.98	0.0398	0.0164
SEN / CTL	P42704	Leucine-rich PPR motif-containing protein, mitochondrial	LRPPRC	2.96	0.0662	0.022
SEN / CTL	Q2QD12;Q96AT9	Ribulose-phosphate 3-epimerase-like protein 1;Ribulose-phosphate 3-epimerase	RPEL1	2.96	0.00858	0.00624
SEN / CTL	O95954	Formimidoyltransferase-cyclodeaminase	FTCD	2.95	0.044	0.0173
SEN / CTL	Q49A26	Putative oxidoreductase GLYR1	GLYR1	2.91	0.025	0.0127
SEN / CTL	P36873;P62136;P62140	Serine/threonine-protein phosphatase PP1-gamma catalytic subunit;Serine/threonine-protein phosphatase PP1-alpha catalytic subunit;Serine/threonine-protein phosphatase PP1-beta catalytic subunit	PPP1CC	2.91	0.0692	0.0224
SEN / CTL	P26640	Valine--tRNA ligase	VARS	2.89	0.194	0.0477
SEN / CTL	Q5JSL3;Q96BY6;Q9BZ29	Dedicator of cytokinesis protein 11;Dedicator of cytokinesis protein 10;Dedicator of cytokinesis protein 9	DOCK11	2.89	0.0778	0.0244
SEN / CTL	Q9Y657	Spindlin-1	SPIN1	2.86	0.0698	0.0225
SEN / CTL	Q06187	Tyrosine-protein kinase BTK	BTK	2.86	0.00805	0.00595
SEN / CTL	Q7L9L4;Q9H8S9	MOB kinase activator 1B;MOB kinase activator 1A	MOB1B	2.84	0.107	0.0302
SEN / CTL	Q9BW27	Nuclear pore complex protein Nup85	NUP85	2.84	0.0899	0.0267
SEN / CTL	Q8NF50	Dedicator of cytokinesis protein 8	DOCK8	2.84	0.0749	0.0236
SEN / CTL	P46778	60S ribosomal protein L21	RPL21	2.84	0.0832	0.0253
SEN / CTL	Q9H3R2	Mucin-13	MUC13	2.83	0.0279	0.0136
SEN / CTL	Q96JC1	Vam6/Vps39-like protein	VPS39	2.83	0.0708	0.0227
SEN / CTL	P26006	Integrin alpha-3	ITGA3	2.83	0.0459	0.0176
SEN / CTL	O95757	Heat shock 70 kDa protein 4L	HSPA4L	2.81	0.0788	0.0246
SEN / CTL	Q9BTC0	Death-inducer obliterator 1	DIDO1	2.79	0.0683	0.0224
SEN / CTL	O43390;O60506	Heterogeneous nuclear ribonucleoprotein R;Heterogeneous nuclear ribonucleoprotein Q	HNRNPR	2.78	0.0494	0.0185
SEN / CTL	O75153	Clustered mitochondria protein homolog	CLUH	2.75	0.162	0.0422
SEN / CTL	Q99487	Platelet-activating factor acetylhydrolase 2, cytoplasmic	PAFAH2	2.73	0.0132	0.00847
SEN / CTL	P29218	Inositol monophosphatase 1	IMPA1	2.71	0.0679	0.0223
SEN / CTL	O14828	Secretory carrier-associated membrane protein 3	SCAMP3	2.71	0.0793	0.0246
SEN / CTL	P09467	Fructose-1,6-bisphosphatase 1	FBP1	2.69	0.0827	0.0253
SEN / CTL	P51532	Transcription activator BRG1	SMARCA4	2.69	0.0826	0.0253
SEN / CTL	A8MUH7;Q5T2W1	Putative PDZ domain-containing protein PDZK1P1;Na(+)/H(+) exchange regulatory cofactor NHE-RF3	PDZK1P1	2.68	0.0806	0.0249
SEN / CTL	P01137	Transforming growth factor beta-1	TGFB1	2.68	0.0911	0.0269
SEN / CTL	Q8N3C0	Activating signal cointegrator 1 complex subunit 3	ASCC3	2.68	0.0893	0.0266
SEN / CTL	Q92643	GPI-anchor transamidase	PIGK	2.68	0.0903	0.0267
SEN / CTL	O43837	Isocitrate dehydrogenase [NAD] subunit beta, mitochondrial	IDH3B	2.67	0.0159	0.00963
SEN / CTL	O43704	Sulfotransferase family cytosolic 1B member 1	SULT1B1	2.66	0.0849	0.0256
SEN / CTL	Q5TA50	Ceramide-1-phosphate transfer protein	CPTP	2.64	0.0522	0.019
SEN / CTL	P62318	Small nuclear ribonucleoprotein Sm D3	SNRPD3	2.6	0.102	0.0292
SEN / CTL	Q14240	Eukaryotic initiation factor 4A-II	EIF4A2	2.6	0.0962	0.0278
SEN / CTL	Q15853	Upstream stimulatory factor 2	USF2	2.6	0.031	0.0143
SEN / CTL	P06400	Retinoblastoma-associated protein	RB1	2.59	0.053	0.0192
SEN / CTL	P61019;Q8WUD1	Ras-related protein Rab-2A;Ras-related protein Rab-2B	RAB2A	2.57	0.0789	0.0246
SEN / CTL	Q9NZN5	Rho guanine nucleotide exchange factor 12	ARHGEF12	2.56	0.0933	0.0272
SEN / CTL	O00115	Deoxyribonuclease-2-alpha	DNASE2	2.55	0.0921	0.027
SEN / CTL	P19878	Neutrophil cytosol factor 2	NCF2	2.54	0.0685	0.0224
SEN / CTL	P16930	Fumarylacetoacetase	FAH	2.51	0.163	0.0425
SEN / CTL	Q10471	Polypeptide N-acetylgalactosaminyltransferase 2	GALNT2	2.46	0.000199	0.000322
SEN / CTL	Q8TB72	Pumilio homolog 2	PUM2	2.44	0.102	0.0292
SEN / CTL	Q9UPN3	Microtubule-actin cross-linking factor 1, isoforms 1/2/3/5	MACF1	2.42	8.6e-06	2e-05
SEN / CTL	Q8IXH7	Negative elongation factor C/D	NELFCD	2.42	0.000284	0.000439
SEN / CTL	O75643	U5 small nuclear ribonucleoprotein 200 kDa helicase	SNRNP200	2.4	0.0334	0.0148
SEN / CTL	P51659	Peroxisomal multifunctional enzyme type 2	HSD17B4	2.38	0.133	0.0356
SEN / CTL	P08697	Alpha-2-antiplasmin	SERPINF2	2.38	0.0114	0.00773
SEN / CTL	Q9NX76	CKLF-like MARVEL transmembrane domain-containing protein 6	CMTM6	2.36	0.176	0.0451
SEN / CTL	Q13568	Interferon regulatory factor 5	IRF5	2.31	0.0833	0.0253
SEN / CTL	P13804	Electron transfer flavoprotein subunit alpha, mitochondrial	ETFA	2.3	0.015	0.00932
SEN / CTL	P02753	Retinol-binding protein 4	RBP4	2.24	0.0125	0.00823
SEN / CTL	P42285	Superkiller viralicidic activity 2-like 2	SKIV2L2	2.22	0.183	0.0459
SEN / CTL	P30626	Sorcin	SRI	2.21	0.0817	0.0251
SEN / CTL	Q9NSE4	Isoleucine--tRNA ligase, mitochondrial	IARS2	2.2	0.152	0.04
SEN / CTL	Q15233	Non-POU domain-containing octamer-binding protein	NONO	2.2	0.0276	0.0134
SEN / CTL	O60287	Nucleolar pre-ribosomal-associated protein 1	URB1	2.16	0.0104	0.00713
SEN / CTL	P22090;P62701	40S ribosomal protein S4, Y isoform 1;40S ribosomal protein S4, X isoform	RPS4Y1	2.14	0.181	0.0456
SEN / CTL	Q7Z6Z7	E3 ubiquitin-protein ligase HUWE1	HUWE1	2.12	0.0795	0.0246
SEN / CTL	P54727	UV excision repair protein RAD23 homolog B	RAD23B	2.11	1.33e-05	2.91e-05
SEN / CTL	O60504	Vinexin	SORBS3	2.11	0.00318	0.00301
SEN / CTL	Q9UPU9	Protein Smaug homolog 1	SAMD4A	2.11	0.101	0.0289
SEN / CTL	Q13615	Myotubularin-related protein 3	MTMR3	2.06	0.0652	0.0218
SEN / CTL	P34059	N-acetylgalactosamine-6-sulfatase	GALNS	2.06	0.18	0.0455
SEN / CTL	Q9Y2I8	WD repeat-containing protein 37	WDR37	2.05	0.103	0.0293
SEN / CTL	Q9UNN8	Endothelial protein C receptor	PROCR	2.04	0.00295	0.00287
SEN / CTL	P05204	Non-histone chromosomal protein HMG-17	HMGN2	2.04	0.00925	0.00659
SEN / CTL	Q14789	Golgin subfamily B member 1	GOLGB1	2.03	0.0661	0.022
SEN / CTL	P01009	Alpha-1-antitrypsin	SERPINA1	2.03	0.18	0.0455
SEN / CTL	Q8N3V7	Synaptopodin	SYNPO	2.02	0.0926	0.0271
SEN / CTL	Q86TU7	Histone-lysine N-methyltransferase setd3	SETD3	2.01	0.103	0.0293
SEN / CTL	Q8IY81	pre-rRNA processing protein FTSJ3	FTSJ3	1.99	0.0992	0.0285
SEN / CTL	P02462	Collagen alpha-1(IV) chain	COL4A1	1.92	4.28e-09	2.13e-08
SEN / CTL	Q6R327	Rapamycin-insensitive companion of mTOR	RICTOR	1.89	0.108	0.0303
SEN / CTL	Q6VMQ6	Activating transcription factor 7-interacting protein 1	ATF7IP	1.88	0.113	0.0312
SEN / CTL	Q15717	ELAV-like protein 1	ELAVL1	1.88	0.0366	0.0156
SEN / CTL	Q8WTW3	Conserved oligomeric Golgi complex subunit 1	COG1	1.88	0.067	0.0221
SEN / CTL	P08572	Collagen alpha-2(IV) chain	COL4A2	1.86	0.0024	0.0024
SEN / CTL	Q9HCD5	Nuclear receptor coactivator 5	NCOA5	1.86	0.194	0.0477
SEN / CTL	P40197	Platelet glycoprotein V	GP5	1.77	0.144	0.0382
SEN / CTL	Q7Z401	C-myc promoter-binding protein	DENND4A	1.75	0.122	0.0332
SEN / CTL	Q15369	Transcription elongation factor B polypeptide 1	TCEB1	1.74	0.057	0.0203
SEN / CTL	P17174	Aspartate aminotransferase, cytoplasmic	GOT1	1.73	0.0125	0.00823
SEN / CTL	Q12792;Q6IBS0	Twinfilin-1;Twinfilin-2	TWF1	1.71	0.18	0.0455
SEN / CTL	Q9BY43	Charged multivesicular body protein 4a	CHMP4A	1.68	0.0442	0.0173
SEN / CTL	Q8NAV1	Pre-mRNA-splicing factor 38A	PRPF38A	1.67	0.0461	0.0176
SEN / CTL	P48729	Casein kinase I isoform alpha	CSNK1A1	1.67	0.123	0.0333
SEN / CTL	Q14116	Interleukin-18	IL18	1.64	0.114	0.0314
SEN / CTL	Q9NRY6	Phospholipid scramblase 3	PLSCR3	1.61	0.143	0.038
SEN / CTL	O43790;P78385;P78386;Q14533	Keratin, type II cuticular Hb6;Keratin, type II cuticular Hb3;Keratin, type II cuticular Hb5;Keratin, type II cuticular Hb1	KRT86	1.61	0.194	0.0477
SEN / CTL	Q5JTZ5	Uncharacterized protein C9orf152	C9orf152	1.57	0.18	0.0455
SEN / CTL	Q86Y46	Keratin, type II cytoskeletal 73	KRT73	1.56	0.125	0.0338
SEN / CTL	P47897	Glutamine--tRNA ligase	QARS	1.56	0.0593	0.0205
SEN / CTL	Q15274	Nicotinate-nucleotide pyrophosphorylase [carboxylating]	QPRT	1.56	0.0688	0.0224
SEN / CTL	O43447	Peptidyl-prolyl cis-trans isomerase H	PPIH	1.56	0.0118	0.00789
SEN / CTL	Q09028	Histone-binding protein RBBP4	RBBP4	1.53	0.0459	0.0176
SEN / CTL	P04080	Cystatin-B	CSTB	1.5	0.0308	0.0143
SEN / CTL	P00374;Q86XF0	Dihydrofolate reductase;Dihydrofolate reductase, mitochondrial	DHFR	1.5	0.0126	0.00823
SEN / CTL	P62736;P63267	Actin, aortic smooth muscle;Actin, gamma-enteric smooth muscle	ACTA2	1.46	0.0562	0.0201
SEN / CTL	P43246	DNA mismatch repair protein Msh2	MSH2	1.41	0.163	0.0425
SEN / CTL	Q9P246	Stromal interaction molecule 2	STIM2	1.35	0.00585	0.0047
SEN / CTL	P12955	Xaa-Pro dipeptidase	PEPD	1.34	0.0479	0.018
SEN / CTL	P07108	Acyl-CoA-binding protein	DBI	1.33	0.0623	0.0211
SEN / CTL	Q6P2Q9	Pre-mRNA-processing-splicing factor 8	PRPF8	1.33	0.178	0.0453
SEN / CTL	Q15057	Arf-GAP with coiled-coil, ANK repeat and PH domain-containing protein 2	ACAP2	1.28	0.095	0.0275
SEN / CTL	Q14114	Low-density lipoprotein receptor-related protein 8	LRP8	1.18	0.058	0.0204
SEN / CTL	P11279	Lysosome-associated membrane glycoprotein 1	LAMP1	1.11	0.109	0.0305
SEN / CTL	Q9H074	Polyadenylate-binding protein-interacting protein 1	PAIP1	1.1	0.0713	0.0228
SEN / CTL	Q9BXK5	Bcl-2-like protein 13	BCL2L13	1.09	0.192	0.0474
SEN / CTL	Q9NUU7;Q9UHL0	ATP-dependent RNA helicase DDX19A;ATP-dependent RNA helicase DDX25	DDX19A	1.08	0.201	0.0488
SEN / CTL	Q13404;Q15819	Ubiquitin-conjugating enzyme E2 variant 1;Ubiquitin-conjugating enzyme E2 variant 2	UBE2V1	0.98	0.182	0.0456
SEN / CTL	P11387	DNA topoisomerase 1	TOP1	0.92	0.0357	0.0154
SEN / CTL	Q07866	Kinesin light chain 1	KLC1	0.88	0.151	0.0398
SEN / CTL	P10643	Complement component C7	C7	0.8	0.0693	0.0224
SEN / CTL	P01023	Alpha-2-macroglobulin	A2M	0.69	0.168	0.0433
SEN / CTL	Q9H2G2	STE20-like serine/threonine-protein kinase	SLK	-0.7	0.158	0.0415
SEN / CTL	P32320	Cytidine deaminase	CDA	-0.92	0.198	0.0483
SEN / CTL	P09486	SPARC	SPARC	-1.17	5.75e-05	0.000106
SEN / CTL	Q6ICG6	Uncharacterized protein KIAA0930	KIAA0930	-1.46	0.162	0.0422
SEN / CTL	Q9BZZ5	Apoptosis inhibitor 5	API5	-1.49	0.0899	0.0267
SEN / CTL	Q32MQ0	Zinc finger protein 750	ZNF750	-1.49	0.0831	0.0253
SEN / CTL	P10644	cAMP-dependent protein kinase type I-alpha regulatory subunit	PRKAR1A	-1.54	0.101	0.0288
SEN / CTL	P13473	Lysosome-associated membrane glycoprotein 2	LAMP2	-1.54	0.0646	0.0216
SEN / CTL	P62829	60S ribosomal protein L23	RPL23	-1.58	0.188	0.0466
SEN / CTL	P27824	Calnexin	CANX	-1.6	0.143	0.038
SEN / CTL	Q96EL3	39S ribosomal protein L53, mitochondrial	MRPL53	-1.65	0.115	0.0316
SEN / CTL	Q9P2B4	CTTNBP2 N-terminal-like protein	CTTNBP2NL	-1.81	0.0232	0.0122
SEN / CTL	Q9C0D5	Protein TANC1	TANC1	-1.99	0.0216	0.0118
SEN / CTL	O43474	Krueppel-like factor 4	KLF4	-2.34	0.0947	0.0275
SEN / CTL	P31151;Q86SG5	Protein S100-A7;Protein S100-A7A	S100A7	-2.55	0.0554	0.0199
SEN / CTL	Q9NXG2	THUMP domain-containing protein 1	THUMPD1	-2.57	0.000433	0.000637
SEN / CTL	P07478;P35030;Q8NHM4	Trypsin-2;Trypsin-3;Putative trypsin-6	PRSS2	-2.92	0.0415	0.0167
SEN / CTL	Q9BY89	Uncharacterized protein KIAA1671	KIAA1671	-3.09	0.00133	0.00161
SEN / CTL	P04818	Thymidylate synthase	TYMS	-3.26	0.096	0.0278
SEN / CTL	P13984	General transcription factor IIF subunit 2	GTF2F2	-3.34	0.0643	0.0216
SEN / CTL	P80217	Interferon-induced 35 kDa protein	IFI35	-3.44	0.0305	0.0143

## Sheet: RAS-only secretome
sSASP proteins exclusive to RAS (q-value < 0.05 & fold change > 1.5 in senescent versus control)
Comparison..group1.group2.	UniProtIds	ProteinDescriptions	Genes	Log2(SEN/CTL)	Pvalue	Qvalue
SEN / CTL	P11137	Microtubule-associated protein 2	MAP2	7.33	0.00558	0.000496
SEN / CTL	P42830	C-X-C motif chemokine 5	CXCL5	6.91	3.18e-06	4.42e-07
SEN / CTL	O75326	Semaphorin-7A	SEMA7A	6.75	4.8e-06	6.52e-07
SEN / CTL	P14780	Matrix metalloproteinase-9	MMP9	6.57	2.77e-18	1.32e-18
SEN / CTL	Q9HAV7	GrpE protein homolog 1, mitochondrial	GRPEL1	6.33	0.000198	2.13e-05
SEN / CTL	P40939	Trifunctional enzyme subunit alpha, mitochondrial	HADHA	6.03	0.00262	0.000246
SEN / CTL	Q96F07	Cytoplasmic FMR1-interacting protein 2	CYFIP2	5.63	0.000396	4.11e-05
SEN / CTL	P15151	Poliovirus receptor	PVR	5.5	0.00138	0.000134
SEN / CTL	P06703	Protein S100-A6	S100A6	5.22	0.00466	0.000416
SEN / CTL	P62269	40S ribosomal protein S18	RPS18	5.16	0.000501	5.11e-05
SEN / CTL	Q13200	26S proteasome non-ATPase regulatory subunit 2	PSMD2	5.15	1.12e-05	1.47e-06
SEN / CTL	P08254	Stromelysin-1	MMP3	5.09	0.00115	0.000113
SEN / CTL	Q8N1G4	Leucine-rich repeat-containing protein 47	LRRC47	5.04	1.1e-11	2.88e-12
SEN / CTL	P05120	Plasminogen activator inhibitor 2	SERPINB2	5	1.05e-22	7.38e-23
SEN / CTL	Q9UQ80	Proliferation-associated protein 2G4	PA2G4	4.88	5.05e-08	8.57e-09
SEN / CTL	P01036;P01037	Cystatin-S;Cystatin-SN	CST4	4.8	0.00031	3.26e-05
SEN / CTL	O15240	Neurosecretory protein VGF	VGF	4.76	0.000252	2.68e-05
SEN / CTL	O94915	Protein furry homolog-like	FRYL	4.75	5.91e-06	7.91e-07
SEN / CTL	P51148	Ras-related protein Rab-5C	RAB5C	4.73	5.26e-05	6.28e-06
SEN / CTL	Q9Y3U8	60S ribosomal protein L36	RPL36	4.71	1.23e-12	3.48e-13
SEN / CTL	P01112	GTPase HRas	HRAS	4.65	1.13e-21	7.2e-22
SEN / CTL	Q99613	Eukaryotic translation initiation factor 3 subunit C	EIF3C	4.65	5.59e-11	1.35e-11
SEN / CTL	P02786	Transferrin receptor protein 1	TFRC	4.64	0.00142	0.000138
SEN / CTL	P07814	Bifunctional glutamate/proline--tRNA ligase	EPRS	4.44	1.21e-10	2.77e-11
SEN / CTL	P80192	Mitogen-activated protein kinase kinase kinase 9	MAP3K9	4.43	0.0122	0.00103
SEN / CTL	Q9Y3I0	tRNA-splicing ligase RtcB homolog	RTCB	4.41	0.000153	1.67e-05
SEN / CTL	Q03405	Urokinase plasminogen activator surface receptor	PLAUR	4.37	6.08e-11	1.47e-11
SEN / CTL	P12429	Annexin A3	ANXA3	4.36	0.000132	1.46e-05
SEN / CTL	Q9UMF0	Intercellular adhesion molecule 5	ICAM5	4.3	0.00247	0.000232
SEN / CTL	Q8WUM4	Programmed cell death 6-interacting protein	PDCD6IP	4.29	2.83e-16	1.08e-16
SEN / CTL	P98172	Ephrin-B1	EFNB1	4.29	0.000556	5.64e-05
SEN / CTL	P53602	Diphosphomevalonate decarboxylase	MVD	4.25	0.000582	5.89e-05
SEN / CTL	P05106	Integrin beta-3	ITGB3	4.2	0.00438	0.000395
SEN / CTL	P23634	Plasma membrane calcium-transporting ATPase 4	ATP2B4	4.14	0.000105	1.19e-05
SEN / CTL	Q8NEM2	SHC SH2 domain-binding protein 1	SHCBP1	4.1	8.44e-05	9.75e-06
SEN / CTL	P62491;Q15907	Ras-related protein Rab-11A;Ras-related protein Rab-11B	RAB11A	4.07	0.00161	0.000154
SEN / CTL	Q13162	Peroxiredoxin-4	PRDX4	4.04	7.67e-10	1.61e-10
SEN / CTL	P23526	Adenosylhomocysteinase	AHCY	4.01	1.46e-10	3.28e-11
SEN / CTL	Q92973	Transportin-1	TNPO1	4	0.00988	0.000854
SEN / CTL	P05362	Intercellular adhesion molecule 1	ICAM1	4	6.29e-22	4.19e-22
SEN / CTL	Q15043	Zinc transporter ZIP14	SLC39A14	3.97	0.000179	1.94e-05
SEN / CTL	P61586	Transforming protein RhoA	RHOA	3.97	1.03e-10	2.38e-11
SEN / CTL	Q13409	Cytoplasmic dynein 1 intermediate chain 2	DYNC1I2	3.95	6.58e-05	7.75e-06
SEN / CTL	O75874	Isocitrate dehydrogenase [NADP] cytoplasmic	IDH1	3.95	2.09e-07	3.36e-08
SEN / CTL	P39019	40S ribosomal protein S19	RPS19	3.94	1.21e-07	1.99e-08
SEN / CTL	Q13526	Peptidyl-prolyl cis-trans isomerase NIMA-interacting 1	PIN1	3.92	0.000275	2.9e-05
SEN / CTL	P22234	Multifunctional protein ADE2	PAICS	3.91	2.39e-13	7.51e-14
SEN / CTL	P49327	Fatty acid synthase	FASN	3.9	5.94e-30	6.55e-30
SEN / CTL	P63000	Ras-related C3 botulinum toxin substrate 1	RAC1	3.89	2.85e-12	7.85e-13
SEN / CTL	Q99832	T-complex protein 1 subunit eta	CCT7	3.82	1.04e-16	4.3e-17
SEN / CTL	O60925	Prefoldin subunit 1	PFDN1	3.81	9.83e-05	1.12e-05
SEN / CTL	P14324	Farnesyl pyrophosphate synthase	FDPS	3.81	1.44e-07	2.34e-08
SEN / CTL	O75937	DnaJ homolog subfamily C member 8	DNAJC8	3.8	0.00258	0.000242
SEN / CTL	P67809	Nuclease-sensitive element-binding protein 1	YBX1	3.8	1.88e-05	2.4e-06
SEN / CTL	Q9UKK9	ADP-sugar pyrophosphatase	NUDT5	3.78	6.48e-09	1.25e-09
SEN / CTL	Q15102	Platelet-activating factor acetylhydrolase IB subunit gamma	PAFAH1B3	3.78	7.15e-07	1.08e-07
SEN / CTL	P49773	Histidine triad nucleotide-binding protein 1	HINT1	3.77	2.49e-13	7.77e-14
SEN / CTL	Q13418	Integrin-linked protein kinase	ILK	3.75	2.22e-06	3.17e-07
SEN / CTL	O43175	D-3-phosphoglycerate dehydrogenase	PHGDH	3.74	1.63e-14	5.64e-15
SEN / CTL	P02656	Apolipoprotein C-III	APOC3	3.73	5.06e-11	1.23e-11
SEN / CTL	O00303	Eukaryotic translation initiation factor 3 subunit F	EIF3F	3.71	0.000371	3.86e-05
SEN / CTL	O00154	Cytosolic acyl coenzyme A thioester hydrolase	ACOT7	3.7	4.17e-13	1.25e-13
SEN / CTL	P30050	60S ribosomal protein L12	RPL12	3.69	1.69e-14	5.8e-15
SEN / CTL	P62820	Ras-related protein Rab-1A	RAB1A	3.68	1.16e-05	1.5e-06
SEN / CTL	P13647	Keratin, type II cytoskeletal 5	KRT5	3.67	0.00092	9.08e-05
SEN / CTL	Q12906	Interleukin enhancer-binding factor 3	ILF3	3.66	5.33e-05	6.34e-06
SEN / CTL	P28838	Cytosol aminopeptidase	LAP3	3.62	2.55e-11	6.37e-12
SEN / CTL	Q8TF09;Q9NP97	Dynein light chain roadblock-type 2;Dynein light chain roadblock-type 1	DYNLRB2	3.61	3.17e-09	6.28e-10
SEN / CTL	P13861	cAMP-dependent protein kinase type II-alpha regulatory subunit	PRKAR2A	3.6	1.08e-06	1.59e-07
SEN / CTL	P50479	PDZ and LIM domain protein 4	PDLIM4	3.6	7.09e-13	2.05e-13
SEN / CTL	Q13753	Laminin subunit gamma-2	LAMC2	3.59	3.59e-05	4.4e-06
SEN / CTL	Q92597	Protein NDRG1	NDRG1	3.59	3.82e-18	1.79e-18
SEN / CTL	Q63ZY3	KN motif and ankyrin repeat domain-containing protein 2	KANK2	3.58	0.0434	0.00355
SEN / CTL	Q13641	Trophoblast glycoprotein	TPBG	3.57	4.72e-08	8.1e-09
SEN / CTL	Q14764	Major vault protein	MVP	3.54	3.1e-53	7.28e-53
SEN / CTL	Q8NBJ5	Procollagen galactosyltransferase 1	COLGALT1	3.53	3.2e-10	7.12e-11
SEN / CTL	Q92945	Far upstream element-binding protein 2	KHSRP	3.5	0.00267	0.000249
SEN / CTL	Q15008	26S proteasome non-ATPase regulatory subunit 6	PSMD6	3.49	4.39e-07	6.83e-08
SEN / CTL	P01892	HLA class I histocompatibility antigen, A-2 alpha chain	HLA-A	3.49	1.14e-25	1.06e-25
SEN / CTL	P54687	Branched-chain-amino-acid aminotransferase, cytosolic	BCAT1	3.46	0.0101	0.00087
SEN / CTL	Q7KZF4	Staphylococcal nuclease domain-containing protein 1	SND1	3.46	9.01e-19	4.55e-19
SEN / CTL	P21589	5'-nucleotidase	NT5E	3.44	6.21e-26	5.88e-26
SEN / CTL	O95571	Persulfide dioxygenase ETHE1, mitochondrial	ETHE1	3.44	0.00174	0.000167
SEN / CTL	P62263	40S ribosomal protein S14	RPS14	3.43	4.66e-16	1.76e-16
SEN / CTL	P38646	Stress-70 protein, mitochondrial	HSPA9	3.43	1.04e-22	7.38e-23
SEN / CTL	Q96HE7	ERO1-like protein alpha	ERO1L	3.42	1.14e-06	1.67e-07
SEN / CTL	P13798	Acylamino-acid-releasing enzyme	APEH	3.39	4.57e-14	1.49e-14
SEN / CTL	P09496	Clathrin light chain A	CLTA	3.36	1.05e-06	1.55e-07
SEN / CTL	P11216	Glycogen phosphorylase, brain form	PYGB	3.35	4.29e-14	1.41e-14
SEN / CTL	O60664	Perilipin-3	PLIN3	3.34	1.55e-15	5.72e-16
SEN / CTL	P15531	Nucleoside diphosphate kinase A	NME1	3.34	0.000242	2.58e-05
SEN / CTL	P48643	T-complex protein 1 subunit epsilon	CCT5	3.32	1.33e-25	1.21e-25
SEN / CTL	Q99627	COP9 signalosome complex subunit 8	COPS8	3.32	0.000469	4.83e-05
SEN / CTL	P17301	Integrin alpha-2	ITGA2	3.3	2.27e-20	1.28e-20
SEN / CTL	P04899	Guanine nucleotide-binding protein G(i) subunit alpha-2	GNAI2	3.28	6.42e-11	1.53e-11
SEN / CTL	Q9BWD1	Acetyl-CoA acetyltransferase, cytosolic	ACAT2	3.27	2.57e-09	5.18e-10
SEN / CTL	P62906	60S ribosomal protein L10a	RPL10A	3.26	6.11e-05	7.21e-06
SEN / CTL	O15460	Prolyl 4-hydroxylase subunit alpha-2	P4HA2	3.25	2.98e-13	9.19e-14
SEN / CTL	Q01813	ATP-dependent 6-phosphofructokinase, platelet type	PFKP	3.25	4.65e-21	2.82e-21
SEN / CTL	Q96AG4	Leucine-rich repeat-containing protein 59	LRRC59	3.25	6.85e-07	1.05e-07
SEN / CTL	P09104	Gamma-enolase	ENO2	3.24	3.45e-19	1.79e-19
SEN / CTL	P48307	Tissue factor pathway inhibitor 2	TFPI2	3.24	2.58e-06	3.64e-07
SEN / CTL	P16152	Carbonyl reductase [NADPH] 1	CBR1	3.24	2.55e-19	1.34e-19
SEN / CTL	P00387	NADH-cytochrome b5 reductase 3	CYB5R3	3.24	4.84e-05	5.83e-06
SEN / CTL	Q96NY7;Q9NZA1	Chloride intracellular channel protein 6;Chloride intracellular channel protein 5	CLIC6	3.23	7.54e-06	9.98e-07
SEN / CTL	P05455	Lupus La protein	SSB	3.23	0.000121	1.35e-05
SEN / CTL	P62879	Guanine nucleotide-binding protein G(I)/G(S)/G(T) subunit beta-2	GNB2	3.23	1.85e-09	3.79e-10
SEN / CTL	O95782	AP-2 complex subunit alpha-1	AP2A1	3.22	2.11e-07	3.38e-08
SEN / CTL	P11766	Alcohol dehydrogenase class-3	ADH5	3.21	2.61e-05	3.25e-06
SEN / CTL	Q04637	Eukaryotic translation initiation factor 4 gamma 1	EIF4G1	3.21	1.3e-10	2.95e-11
SEN / CTL	Q15836	Vesicle-associated membrane protein 3	VAMP3	3.19	1.64e-05	2.09e-06
SEN / CTL	P46783	40S ribosomal protein S10	RPS10	3.19	0.0109	0.000929
SEN / CTL	P59998	Actin-related protein 2/3 complex subunit 4	ARPC4	3.19	8.96e-11	2.09e-11
SEN / CTL	P47755	F-actin-capping protein subunit alpha-2	CAPZA2	3.17	1.02e-05	1.34e-06
SEN / CTL	Q9H4M9	EH domain-containing protein 1	EHD1	3.17	2.75e-11	6.82e-12
SEN / CTL	P25787	Proteasome subunit alpha type-2	PSMA2	3.15	1.41e-08	2.63e-09
SEN / CTL	Q15181	Inorganic pyrophosphatase	PPA1	3.14	0.00678	0.000597
SEN / CTL	P08648	Integrin alpha-5	ITGA5	3.14	3.93e-10	8.56e-11
SEN / CTL	P84098	60S ribosomal protein L19	RPL19	3.13	2.75e-08	4.84e-09
SEN / CTL	P62913	60S ribosomal protein L11	RPL11	3.13	2.6e-05	3.24e-06
SEN / CTL	P35232	Prohibitin	PHB	3.12	1.22e-10	2.79e-11
SEN / CTL	P22061	Protein-L-isoaspartate(D-aspartate) O-methyltransferase	PCMT1	3.11	1.19e-17	5.26e-18
SEN / CTL	P25705	ATP synthase subunit alpha, mitochondrial	ATP5A1	3.08	8.08e-13	2.32e-13
SEN / CTL	P13726	Tissue factor	F3	3.08	2.03e-05	2.57e-06
SEN / CTL	O00754	Lysosomal alpha-mannosidase	MAN2B1	3.07	1.26e-07	2.06e-08
SEN / CTL	P17987	T-complex protein 1 subunit alpha	TCP1	3.06	1.33e-18	6.64e-19
SEN / CTL	Q9Y230	RuvB-like 2	RUVBL2	3.05	3.23e-10	7.15e-11
SEN / CTL	Q13509	Tubulin beta-3 chain	TUBB3	3.03	2.68e-11	6.67e-12
SEN / CTL	Q9C0C2	182 kDa tankyrase-1-binding protein	TNKS1BP1	3.03	0.00174	0.000166
SEN / CTL	Q99829	Copine-1	CPNE1	3.03	1.41e-05	1.8e-06
SEN / CTL	Q14914	Prostaglandin reductase 1	PTGR1	3	0.0188	0.00157
SEN / CTL	P17655	Calpain-2 catalytic subunit	CAPN2	3	3.26e-24	2.71e-24
SEN / CTL	P53396	ATP-citrate synthase	ACLY	2.98	8.65e-22	5.63e-22
SEN / CTL	P62701	40S ribosomal protein S4, X isoform	RPS4X	2.98	0.000466	4.81e-05
SEN / CTL	P56537	Eukaryotic translation initiation factor 6	EIF6	2.97	5.11e-09	9.96e-10
SEN / CTL	P31939	Bifunctional purine biosynthesis protein PURH	ATIC	2.96	3.19e-13	9.69e-14
SEN / CTL	P05556	Integrin beta-1	ITGB1	2.95	6.63e-19	3.38e-19
SEN / CTL	P48681	Nestin	NES	2.95	9.12e-15	3.22e-15
SEN / CTL	P17812	CTP synthase 1	CTPS1	2.95	0.000147	1.61e-05
SEN / CTL	P62081	40S ribosomal protein S7	RPS7	2.95	1e-10	2.33e-11
SEN / CTL	P50552	Vasodilator-stimulated phosphoprotein	VASP	2.95	8.43e-13	2.41e-13
SEN / CTL	P08729	Keratin, type II cytoskeletal 7	KRT7	2.94	0.000288	3.04e-05
SEN / CTL	O14672	Disintegrin and metalloproteinase domain-containing protein 10	ADAM10	2.92	0.000256	2.72e-05
SEN / CTL	P62273	40S ribosomal protein S29	RPS29	2.92	7.31e-05	8.58e-06
SEN / CTL	P30520	Adenylosuccinate synthetase isozyme 2	ADSS	2.92	6.43e-20	3.51e-20
SEN / CTL	P54578	Ubiquitin carboxyl-terminal hydrolase 14	USP14	2.89	7.23e-06	9.59e-07
SEN / CTL	O00764	Pyridoxal kinase	PDXK	2.88	1.35e-08	2.53e-09
SEN / CTL	Q15942	Zyxin	ZYX	2.88	3.54e-09	6.96e-10
SEN / CTL	P27635	60S ribosomal protein L10	RPL10	2.88	9.49e-07	1.41e-07
SEN / CTL	P10147;P16619	C-C motif chemokine 3;C-C motif chemokine 3-like 1	CCL3	2.83	0.0154	0.0013
SEN / CTL	P52788	Spermine synthase	SMS	2.83	4.07e-10	8.82e-11
SEN / CTL	Q16181	Septin-7	2019-09-07	2.82	1.84e-08	3.35e-09
SEN / CTL	Q9BUF5	Tubulin beta-6 chain	TUBB6	2.82	1.02e-20	5.91e-21
SEN / CTL	P23381	Tryptophan--tRNA ligase, cytoplasmic	WARS	2.82	1.15e-19	6.08e-20
SEN / CTL	P46781	40S ribosomal protein S9	RPS9	2.82	0.00697	0.000611
SEN / CTL	P35998	26S protease regulatory subunit 7	PSMC2	2.79	9.02e-11	2.1e-11
SEN / CTL	P33176	Kinesin-1 heavy chain	KIF5B	2.77	1.97e-09	4.01e-10
SEN / CTL	P00750	Tissue-type plasminogen activator	PLAT	2.75	0.000127	1.41e-05
SEN / CTL	P62753	40S ribosomal protein S6	RPS6	2.74	0.158	0.0121
SEN / CTL	P62873	Guanine nucleotide-binding protein G(I)/G(S)/G(T) subunit beta-1	GNB1	2.74	7.57e-10	1.6e-10
SEN / CTL	O43776	Asparagine--tRNA ligase, cytoplasmic	NARS	2.74	8.05e-11	1.9e-11
SEN / CTL	P35606	Coatomer subunit beta'	COPB2	2.73	9.37e-05	1.07e-05
SEN / CTL	P01130	Low-density lipoprotein receptor	LDLR	2.73	9.1e-05	1.04e-05
SEN / CTL	P05198	Eukaryotic translation initiation factor 2 subunit 1	EIF2S1	2.73	0.00347	0.000316
SEN / CTL	O95394	Phosphoacetylglucosamine mutase	PGM3	2.72	0.000552	5.62e-05
SEN / CTL	P62888	60S ribosomal protein L30	RPL30	2.72	2.47e-09	4.99e-10
SEN / CTL	P68402	Platelet-activating factor acetylhydrolase IB subunit beta	PAFAH1B2	2.71	0.00187	0.000178
SEN / CTL	Q07812	Apoptosis regulator BAX	BAX	2.7	0.00599	0.000531
SEN / CTL	P55957	BH3-interacting domain death agonist	BID	2.7	0.00359	0.000326
SEN / CTL	P49591	Serine--tRNA ligase, cytoplasmic	SARS	2.7	0.000122	1.36e-05
SEN / CTL	P61077;P62837	Ubiquitin-conjugating enzyme E2 D3;Ubiquitin-conjugating enzyme E2 D2	UBE2D3	2.69	0.000192	2.07e-05
SEN / CTL	P41250	Glycine--tRNA ligase	GARS	2.68	1.15e-11	2.99e-12
SEN / CTL	P10768	S-formylglutathione hydrolase	ESD	2.66	3.03e-13	9.29e-14
SEN / CTL	P62857	40S ribosomal protein S28	RPS28	2.65	1.84e-06	2.64e-07
SEN / CTL	P61758	Prefoldin subunit 3	VBP1	2.65	0.000745	7.46e-05
SEN / CTL	Q96C90	Protein phosphatase 1 regulatory subunit 14B	PPP1R14B	2.62	0.000103	1.17e-05
SEN / CTL	P46821	Microtubule-associated protein 1B	MAP1B	2.62	2.05e-13	6.51e-14
SEN / CTL	P46459	Vesicle-fusing ATPase	NSF	2.62	0.00275	0.000255
SEN / CTL	A8MWD9;P62308	Putative small nuclear ribonucleoprotein G-like protein 15;Small nuclear ribonucleoprotein G	SNRPGP15	2.62	0.000472	4.85e-05
SEN / CTL	Q16658	Fascin	FSCN1	2.61	4.15e-23	3.16e-23
SEN / CTL	Q15365	Poly(rC)-binding protein 1	PCBP1	2.6	2.14e-16	8.39e-17
SEN / CTL	P00367	Glutamate dehydrogenase 1, mitochondrial	GLUD1	2.6	1.29e-05	1.67e-06
SEN / CTL	Q00610	Clathrin heavy chain 1	CLTC	2.59	2.09e-33	2.69e-33
SEN / CTL	O15143	Actin-related protein 2/3 complex subunit 1B	ARPC1B	2.59	2.19e-12	6.1e-13
SEN / CTL	Q16543	Hsp90 co-chaperone Cdc37	CDC37	2.58	2.46e-12	6.81e-13
SEN / CTL	P55786	Puromycin-sensitive aminopeptidase	NPEPPS	2.58	5.39e-13	1.59e-13
SEN / CTL	Q9Y3B8	Oligoribonuclease, mitochondrial	REXO2	2.58	9.18e-07	1.37e-07
SEN / CTL	A6NHL2	Tubulin alpha chain-like 3	TUBAL3	2.58	0.000177	1.92e-05
SEN / CTL	Q04917	14-3-3 protein eta	YWHAH	2.58	2.3e-08	4.09e-09
SEN / CTL	Q15691	Microtubule-associated protein RP/EB family member 1	MAPRE1	2.57	1.61e-05	2.06e-06
SEN / CTL	P52943	Cysteine-rich protein 2	CRIP2	2.57	1.78e-08	3.27e-09
SEN / CTL	P62241	40S ribosomal protein S8	RPS8	2.52	7.36e-10	1.56e-10
SEN / CTL	P36578	60S ribosomal protein L4	RPL4	2.52	1.15e-06	1.69e-07
SEN / CTL	P23396	40S ribosomal protein S3	RPS3	2.51	1.36e-06	1.98e-07
SEN / CTL	P21964	Catechol O-methyltransferase	COMT	2.49	0.0108	0.000922
SEN / CTL	Q96AC1	Fermitin family homolog 2	FERMT2	2.49	1.95e-11	4.95e-12
SEN / CTL	P12268	Inosine-5'-monophosphate dehydrogenase 2	IMPDH2	2.49	0.00632	0.000558
SEN / CTL	P61158	Actin-related protein 3	ACTR3	2.49	2.27e-21	1.41e-21
SEN / CTL	P30153	Serine/threonine-protein phosphatase 2A 65 kDa regulatory subunit A alpha isoform	PPP2R1A	2.48	6.73e-13	1.96e-13
SEN / CTL	P40227	T-complex protein 1 subunit zeta	CCT6A	2.47	1.21e-16	4.91e-17
SEN / CTL	Q00796	Sorbitol dehydrogenase	SORD	2.47	0.00556	0.000495
SEN / CTL	P55735	Protein SEC13 homolog	SEC13	2.46	0.000726	7.29e-05
SEN / CTL	P62333	26S protease regulatory subunit 10B	PSMC6	2.46	9.36e-07	1.39e-07
SEN / CTL	P62195	26S protease regulatory subunit 8	PSMC5	2.46	1.74e-06	2.54e-07
SEN / CTL	Q13561	Dynactin subunit 2	DCTN2	2.44	1.9e-11	4.83e-12
SEN / CTL	P25398	40S ribosomal protein S12	RPS12	2.44	9.91e-10	2.07e-10
SEN / CTL	P45974	Ubiquitin carboxyl-terminal hydrolase 5	USP5	2.43	2.05e-11	5.16e-12
SEN / CTL	Q9H3K6	BolA-like protein 2	BOLA2	2.43	0.00521	0.000465
SEN / CTL	Q92688	Acidic leucine-rich nuclear phosphoprotein 32 family member B	ANP32B	2.43	0.0405	0.00332
SEN / CTL	O76003	Glutaredoxin-3	GLRX3	2.42	0.000159	1.73e-05
SEN / CTL	P43034	Platelet-activating factor acetylhydrolase IB subunit alpha	PAFAH1B1	2.42	3.21e-05	3.95e-06
SEN / CTL	Q6IBS0	Twinfilin-2	TWF2	2.42	4.01e-07	6.26e-08
SEN / CTL	P62280	40S ribosomal protein S11	RPS11	2.4	4.15e-06	5.69e-07
SEN / CTL	P07477;P07478;Q8NHM4	Trypsin-1;Trypsin-2;Putative trypsin-6	PRSS1	2.39	0.00333	0.000304
SEN / CTL	Q96QK1	Vacuolar protein sorting-associated protein 35	VPS35	2.39	5.12e-05	6.13e-06
SEN / CTL	P50991	T-complex protein 1 subunit delta	CCT4	2.38	6.11e-21	3.63e-21
SEN / CTL	Q14195	Dihydropyrimidinase-related protein 3	DPYSL3	2.37	8e-12	2.11e-12
SEN / CTL	P05156	Complement factor I	CFI	2.37	0.000349	3.65e-05
SEN / CTL	P36871	Phosphoglucomutase-1	PGM1	2.37	6.36e-08	1.07e-08
SEN / CTL	P48444	Coatomer subunit delta	ARCN1	2.37	9.32e-09	1.78e-09
SEN / CTL	P25789	Proteasome subunit alpha type-4	PSMA4	2.34	0.000795	7.91e-05
SEN / CTL	Q9UKY7	Protein CDV3 homolog	CDV3	2.34	1.24e-05	1.61e-06
SEN / CTL	P61981	14-3-3 protein gamma	YWHAG	2.34	2.52e-08	4.46e-09
SEN / CTL	P49589	Cysteine--tRNA ligase, cytoplasmic	CARS	2.33	2.67e-05	3.31e-06
SEN / CTL	P42025;P61163	Beta-centractin;Alpha-centractin	ACTR1B	2.31	0.000102	1.15e-05
SEN / CTL	P35611	Alpha-adducin	ADD1	2.31	0.00804	0.000701
SEN / CTL	Q04446	1,4-alpha-glucan-branching enzyme	GBE1	2.28	3.92e-07	6.13e-08
SEN / CTL	Q9UHD8	Septin-9	2019-09-09	2.28	4.6e-18	2.14e-18
SEN / CTL	Q14767	Latent-transforming growth factor beta-binding protein 2	LTBP2	2.28	3.19e-05	3.94e-06
SEN / CTL	P35637	RNA-binding protein FUS	FUS	2.28	0.0231	0.00191
SEN / CTL	Q02952	A-kinase anchor protein 12	AKAP12	2.27	9.73e-05	1.11e-05
SEN / CTL	Q01105	Protein SET	SET	2.24	1.77e-06	2.57e-07
SEN / CTL	Q15366	Poly(rC)-binding protein 2	PCBP2	2.24	2.01e-06	2.89e-07
SEN / CTL	P55209	Nucleosome assembly protein 1-like 1	NAP1L1	2.22	1.07e-09	2.21e-10
SEN / CTL	P62249	40S ribosomal protein S16	RPS16	2.21	1e-05	1.32e-06
SEN / CTL	Q9NR45	Sialic acid synthase	NANS	2.21	2.08e-08	3.72e-09
SEN / CTL	O00170	AH receptor-interacting protein	AIP	2.2	0.000676	6.81e-05
SEN / CTL	Q15165	Serum paraoxonase/arylesterase 2	PON2	2.19	0.00205	0.000194
SEN / CTL	P53999	Activated RNA polymerase II transcriptional coactivator p15	SUB1	2.18	0.00305	0.000281
SEN / CTL	P53814	Smoothelin	SMTN	2.17	0.0219	0.00182
SEN / CTL	P42224	Signal transducer and activator of transcription 1-alpha/beta	STAT1	2.16	4.91e-08	8.4e-09
SEN / CTL	O15511	Actin-related protein 2/3 complex subunit 5	ARPC5	2.16	0.127	0.00985
SEN / CTL	P41091	Eukaryotic translation initiation factor 2 subunit 3	EIF2S3	2.16	5.58e-05	6.6e-06
SEN / CTL	O94826	Mitochondrial import receptor subunit TOM70	TOMM70A	2.15	0.012	0.00102
SEN / CTL	Q12979	Active breakpoint cluster region-related protein	ABR	2.14	0.0187	0.00157
SEN / CTL	Q8NC51	Plasminogen activator inhibitor 1 RNA-binding protein	SERBP1	2.14	4.85e-05	5.83e-06
SEN / CTL	O60701	UDP-glucose 6-dehydrogenase	UGDH	2.14	2.62e-05	3.25e-06
SEN / CTL	O15371	Eukaryotic translation initiation factor 3 subunit D	EIF3D	2.14	0.000986	9.7e-05
SEN / CTL	Q92598	Heat shock protein 105 kDa	HSPH1	2.13	1.59e-06	2.33e-07
SEN / CTL	P31153	S-adenosylmethionine synthase isoform type-2	MAT2A	2.13	3.59e-06	4.97e-07
SEN / CTL	P00491	Purine nucleoside phosphorylase	PNP	2.13	5.24e-07	8.09e-08
SEN / CTL	P46782	40S ribosomal protein S5	RPS5	2.11	3.19e-07	5.04e-08
SEN / CTL	P31943	Heterogeneous nuclear ribonucleoprotein H	HNRNPH1	2.11	1.84e-10	4.12e-11
SEN / CTL	Q07065	Cytoskeleton-associated protein 4	CKAP4	2.1	6.56e-12	1.75e-12
SEN / CTL	Q8N1N4	Keratin, type II cytoskeletal 78	KRT78	2.1	0.249	0.0187
SEN / CTL	P11166	Solute carrier family 2, facilitated glucose transporter member 1	SLC2A1	2.09	0.0108	0.000922
SEN / CTL	Q15370	Transcription elongation factor B polypeptide 2	TCEB2	2.08	0.0223	0.00185
SEN / CTL	P60033	CD81 antigen	CD81	2.08	0.000777	7.74e-05
SEN / CTL	Q17RC7	Exocyst complex component 3-like protein 4	EXOC3L4	2.07	0.0551	0.00446
SEN / CTL	Q8N2S1	Latent-transforming growth factor beta-binding protein 4	LTBP4	2.06	0.00265	0.000248
SEN / CTL	P50995	Annexin A11	ANXA11	2.05	7.54e-05	8.84e-06
SEN / CTL	Q9H4B7	Tubulin beta-1 chain	TUBB1	2.05	0.00026	2.76e-05
SEN / CTL	P13674	Prolyl 4-hydroxylase subunit alpha-1	P4HA1	2.05	2.83e-11	6.98e-12
SEN / CTL	Q02543	60S ribosomal protein L18a	RPL18A	2.05	5.07e-06	6.84e-07
SEN / CTL	P20700	Lamin-B1	LMNB1	2.03	3.79e-06	5.23e-07
SEN / CTL	P61160	Actin-related protein 2	ACTR2	2	7.06e-15	2.51e-15
SEN / CTL	O43432	Eukaryotic translation initiation factor 4 gamma 3	EIF4G3	1.99	0.00131	0.000128
SEN / CTL	P05976;P08590	Myosin light chain 1/3, skeletal muscle isoform;Myosin light chain 3	MYL1	1.98	0.00175	0.000167
SEN / CTL	Q13185	Chromobox protein homolog 3	CBX3	1.98	0.0254	0.00209
SEN / CTL	P43487	Ran-specific GTPase-activating protein	RANBP1	1.97	1.34e-05	1.73e-06
SEN / CTL	Q9NX55	Huntingtin-interacting protein K	HYPK	1.96	0.00314	0.000288
SEN / CTL	Q02878	60S ribosomal protein L6	RPL6	1.95	0.000341	3.57e-05
SEN / CTL	Q07020	60S ribosomal protein L18	RPL18	1.95	4.91e-05	5.89e-06
SEN / CTL	Q96FQ6	Protein S100-A16	S100A16	1.94	0.024	0.00198
SEN / CTL	P34932	Heat shock 70 kDa protein 4	HSPA4	1.93	1.13e-24	9.72e-25
SEN / CTL	Q14247	Src substrate cortactin	CTTN	1.9	4.21e-05	5.13e-06
SEN / CTL	P99999	Cytochrome c	CYCS	1.9	0.0569	0.00459
SEN / CTL	Q96RF0	Sorting nexin-18	SNX18	1.89	0.0807	0.00637
SEN / CTL	P07437	Tubulin beta chain	TUBB	1.88	4.64e-06	6.35e-07
SEN / CTL	Q8WX93	Palladin	PALLD	1.88	4.46e-08	7.69e-09
SEN / CTL	Q58FF8	Putative heat shock protein HSP 90-beta 2	HSP90AB2P	1.86	0.0183	0.00154
SEN / CTL	O00462	Beta-mannosidase	MANBA	1.86	0.00272	0.000253
SEN / CTL	P11940	Polyadenylate-binding protein 1	PABPC1	1.85	4.37e-05	5.29e-06
SEN / CTL	Q9Y281	Cofilin-2	CFL2	1.85	1.01e-08	1.91e-09
SEN / CTL	P12277	Creatine kinase B-type	CKB	1.84	0.000111	1.24e-05
SEN / CTL	P12081	Histidine--tRNA ligase, cytoplasmic	HARS	1.84	1.16e-05	1.5e-06
SEN / CTL	P36955	Pigment epithelium-derived factor	SERPINF1	1.83	2.79e-08	4.89e-09
SEN / CTL	O15144	Actin-related protein 2/3 complex subunit 2	ARPC2	1.83	8.08e-08	1.35e-08
SEN / CTL	P35613	Basigin	BSG	1.78	2.32e-06	3.31e-07
SEN / CTL	Q9BSJ8	Extended synaptotagmin-1	ESYT1	1.77	0.00459	0.000411
SEN / CTL	P17066	Heat shock 70 kDa protein 6	HSPA6	1.76	0.00221	0.000209
SEN / CTL	Q6NYC8	Phostensin	PPP1R18	1.75	0.0086	0.000748
SEN / CTL	P05388	60S acidic ribosomal protein P0	RPLP0	1.75	1.77e-06	2.57e-07
SEN / CTL	Q9BRK5	45 kDa calcium-binding protein	SDF4	1.73	6.34e-08	1.07e-08
SEN / CTL	Q6S8J3	POTE ankyrin domain family member E	POTEE	1.72	4.02e-13	1.21e-13
SEN / CTL	P15313;P21281	V-type proton ATPase subunit B, kidney isoform;V-type proton ATPase subunit B, brain isoform	ATP6V1B1	1.71	0.019	0.00159
SEN / CTL	P00734	Prothrombin	F2	1.71	7.27e-05	8.56e-06
SEN / CTL	P14866	Heterogeneous nuclear ribonucleoprotein L	HNRNPL	1.71	0.000296	3.12e-05
SEN / CTL	O00743	Serine/threonine-protein phosphatase 6 catalytic subunit	PPP6C	1.7	0.00143	0.000139
SEN / CTL	P52209	6-phosphogluconate dehydrogenase, decarboxylating	PGD	1.7	5.67e-08	9.6e-09
SEN / CTL	P02647	Apolipoprotein A-I	APOA1	1.7	0.00299	0.000276
SEN / CTL	Q03252	Lamin-B2	LMNB2	1.69	0.0205	0.00171
SEN / CTL	Q04756	Hepatocyte growth factor activator	HGFAC	1.6	0.00306	0.000281
SEN / CTL	P31942	Heterogeneous nuclear ribonucleoprotein H3	HNRNPH3	1.6	0.000104	1.18e-05
SEN / CTL	P09960	Leukotriene A-4 hydrolase	LTA4H	1.58	4.8e-06	6.52e-07
SEN / CTL	P53618	Coatomer subunit beta	COPB1	1.58	0.0755	0.00599
SEN / CTL	P49720	Proteasome subunit beta type-3	PSMB3	1.57	0.00315	0.000288
SEN / CTL	P24844	Myosin regulatory light polypeptide 9	MYL9	1.57	0.000439	4.54e-05
SEN / CTL	Q96AE4	Far upstream element-binding protein 1	FUBP1	1.56	0.0627	0.00503
SEN / CTL	Q15056	Eukaryotic translation initiation factor 4H	EIF4H	1.55	0.0108	0.000922
SEN / CTL	Q02388	Collagen alpha-1(VII) chain	COL7A1	1.54	4.24e-05	5.16e-06
SEN / CTL	O14579	Coatomer subunit epsilon	COPE	1.53	0.0025	0.000235
SEN / CTL	Q12765	Secernin-1	SCRN1	1.49	0.00707	0.000619
SEN / CTL	P35580	Myosin-10	MYH10	1.49	0.0602	0.00484
SEN / CTL	O15347	High mobility group protein B3	HMGB3	1.49	0.198	0.0151
SEN / CTL	Q9Y678	Coatomer subunit gamma-1	COPG1	1.48	2.78e-09	5.54e-10
SEN / CTL	P62277	40S ribosomal protein S13	RPS13	1.48	0.0249	0.00206
SEN / CTL	Q13813	Spectrin alpha chain, non-erythrocytic 1	SPTAN1	1.46	3.57e-06	4.95e-07
SEN / CTL	Q15843	NEDD8	NEDD8	1.45	2.02e-05	2.57e-06
SEN / CTL	Q9H4A4	Aminopeptidase B	RNPEP	1.44	2.21e-05	2.78e-06
SEN / CTL	P78371	T-complex protein 1 subunit beta	CCT2	1.43	3.96e-16	1.51e-16
SEN / CTL	P51991	Heterogeneous nuclear ribonucleoprotein A3	HNRNPA3	1.43	0.000571	5.78e-05
SEN / CTL	P05023	Sodium/potassium-transporting ATPase subunit alpha-1	ATP1A1	1.43	0.00982	0.00085
SEN / CTL	P19022	Cadherin-2	CDH2	1.42	0.143	0.011
SEN / CTL	P06899;P23527;P33778;Q16778	Histone H2B type 1-J;Histone H2B type 1-O;Histone H2B type 1-B;Histone H2B type 2-E	HIST1H2BJ	1.39	3.93e-06	5.41e-07
SEN / CTL	O00622	Protein CYR61	CYR61	1.39	0.000369	3.84e-05
SEN / CTL	Q9BQE3	Tubulin alpha-1C chain	TUBA1C	1.38	0.00276	0.000256
SEN / CTL	Q15393	Splicing factor 3B subunit 3	SF3B3	1.36	0.0162	0.00137
SEN / CTL	O14737	Programmed cell death protein 5	PDCD5	1.35	0.00601	0.000532
SEN / CTL	P40121	Macrophage-capping protein	CAPG	1.31	0.00357	0.000325
SEN / CTL	P61088;Q5JXB2	Ubiquitin-conjugating enzyme E2 N;Putative ubiquitin-conjugating enzyme E2 N-like	UBE2N	1.31	0.234	0.0176
SEN / CTL	P08134	Rho-related GTP-binding protein RhoC	RHOC	1.31	0.00668	0.000588
SEN / CTL	P31350	Ribonucleoside-diphosphate reductase subunit M2	RRM2	1.31	0.123	0.00959
SEN / CTL	P12004	Proliferating cell nuclear antigen	PCNA	1.3	0.0011	0.000108
SEN / CTL	Q15417	Calponin-3	CNN3	1.3	0.00198	0.000188
SEN / CTL	Q14192	Four and a half LIM domains protein 2	FHL2	1.29	0.0464	0.00379
SEN / CTL	P54725	UV excision repair protein RAD23 homolog A	RAD23A	1.28	8.09e-05	9.39e-06
SEN / CTL	Q15785	Mitochondrial import receptor subunit TOM34	TOMM34	1.27	0.0215	0.0018
SEN / CTL	Q15436	Protein transport protein Sec23A	SEC23A	1.23	0.255	0.019
SEN / CTL	Q9C037	E3 ubiquitin-protein ligase TRIM4	TRIM4	1.23	0.175	0.0134
SEN / CTL	P50502;Q8NFI4	Hsc70-interacting protein;Putative protein FAM10A5	ST13	1.22	0.0827	0.00651
SEN / CTL	P55854;P61956;Q6EEV6	Small ubiquitin-related modifier 3;Small ubiquitin-related modifier 2;Small ubiquitin-related modifier 4	SUMO3	1.16	0.139	0.0107
SEN / CTL	P02787	Serotransferrin	TF	1.16	0.127	0.00982
SEN / CTL	P23246	Splicing factor, proline- and glutamine-rich	SFPQ	1.1	0.00456	0.000409
SEN / CTL	P55145	Mesencephalic astrocyte-derived neurotrophic factor	MANF	1.1	0.0129	0.00109
SEN / CTL	Q92820	Gamma-glutamyl hydrolase	GGH	1.08	0.239	0.0179
SEN / CTL	A6NIZ1;P61224;P62834	Ras-related protein Rap-1b-like protein;Ras-related protein Rap-1b;Ras-related protein Rap-1A		1.08	0.097	0.00761
SEN / CTL	O14979	Heterogeneous nuclear ribonucleoprotein D-like	HNRNPDL	1.05	0.000162	1.76e-05
SEN / CTL	Q9NRX4	14 kDa phosphohistidine phosphatase	PHPT1	1.03	0.22	0.0167
SEN / CTL	P0C0L4	Complement C4-A	C4A	0.98	0.056	0.00453
SEN / CTL	P05386	60S acidic ribosomal protein P1	RPLP1	0.91	2.03e-05	2.57e-06
SEN / CTL	P62805	Histone H4	HIST1H4A	0.9	0.00404	0.000366
SEN / CTL	Q9H0H5	Rac GTPase-activating protein 1	RACGAP1	0.89	0.0092	0.000799
SEN / CTL	Q14257	Reticulocalbin-2	RCN2	0.86	0.0158	0.00133
SEN / CTL	P62979	Ubiquitin-40S ribosomal protein S27a	RPS27A	0.82	0.00158	0.000152
SEN / CTL	P62826	GTP-binding nuclear protein Ran	RAN	0.81	0.109	0.0085
SEN / CTL	P15374	Ubiquitin carboxyl-terminal hydrolase isozyme L3	UCHL3	0.81	0.0516	0.0042
SEN / CTL	Q14103	Heterogeneous nuclear ribonucleoprotein D0	HNRNPD	0.77	0.607	0.0443
SEN / CTL	O43491	Band 4.1-like protein 2	EPB41L2	0.76	0.0713	0.00569
SEN / CTL	Q86VP6	Cullin-associated NEDD8-dissociated protein 1	CAND1	0.76	0.012	0.00102
SEN / CTL	Q7Z406	Myosin-14	MYH14	0.71	0.651	0.0472
SEN / CTL	P07196	Neurofilament light polypeptide	NEFL	0.67	0.242	0.0181
SEN / CTL	Q06033	Inter-alpha-trypsin inhibitor heavy chain H3	ITIH3	0.66	0.479	0.0353
SEN / CTL	P05543	Thyroxine-binding globulin	SERPINA7	-1.65	0.0044	0.000396
SEN / CTL	Q99729	Heterogeneous nuclear ribonucleoprotein A/B	HNRNPAB	-1.77	0.235	0.0177

## Sheet: IR-only transcriptome
Transcriptome changes exclusive to IR-induced Senescent cells
Reported in the following papers: 1) Casella et al. 2019. Nucleic Acids Res. 2) Hernandez-Segura et al. 2017. Curr Biol.
Genes	Protein.Description	logFC_rna_imr90_ir_Casella	logFC_rna_wi38_ir_Casella	logFC_rna_IR_Hernandez-Segura
ENPP4	ectonucleotide pyrophosphatase/phosphodiesterase 4 (putative) [Source:HGNC Symbol;Acc:3359]	4.99109	4.27382	2.31602
KCNA3	potassium voltage-gated channel, shaker-related subfamily, member 3 [Source:HGNC Symbol;Acc:6221]	4.80997	2.69131	3.01165
KRTAP1-1	keratin associated protein 1-1 [Source:HGNC Symbol;Acc:16772]	6.42614	1.53373	2.31979
EBI3	Epstein-Barr virus induced 3 [Source:HGNC Symbol;Acc:3129]	4.092	3.50226	1.7989
ART3	ADP-ribosyltransferase 3 [Source:HGNC Symbol;Acc:725]	1.67004	4.09495	3.46492
HSPA6	heat shock 70kDa protein 6 (HSP70B') [Source:HGNC Symbol;Acc:5239]	4.28922	1.78855	2.20161
SERPINI1	serpin peptidase inhibitor, clade I (neuroserpin), member 1 [Source:HGNC Symbol;Acc:8943]	2.19648	3.56963	1.64661
SERPINB10	serpin peptidase inhibitor, clade B (ovalbumin), member 10 [Source:HGNC Symbol;Acc:8942]	2.27347	2.52369	1.55114
PCOLCE2	procollagen C-endopeptidase enhancer 2 [Source:HGNC Symbol;Acc:8739]	2.808	2.04048	1.14152
WDR63	WD repeat domain 63 [Source:HGNC Symbol;Acc:30711]	1.5209	2.66033	0.759377
NFASC	neurofascin [Source:HGNC Symbol;Acc:29866]	1.49007	1.91607	1.17453
SH3BGR	SH3 domain binding glutamic acid-rich protein [Source:HGNC Symbol;Acc:10822]	0.68399	2.18038	1.09096
DHRS7B	dehydrogenase/reductase (SDR family) member 7B [Source:HGNC Symbol;Acc:24547]	1.10863	1.25177	0.371604
NAAA	N-acylethanolamine acid amidase [Source:HGNC Symbol;Acc:736]	0.941385	0.752924	0.883228
SLC35E3	solute carrier family 35, member E3 [Source:HGNC Symbol;Acc:20864]	0.540482	1.3568	0.672558
ZSCAN18	zinc finger and SCAN domain containing 18 [Source:HGNC Symbol;Acc:21037]	0.262906	1.25262	0.814096
AP3M2	adaptor-related protein complex 3, mu 2 subunit [Source:HGNC Symbol;Acc:570]	0.544263	0.71943	0.945963
AIG1	androgen-induced 1 [Source:HGNC Symbol;Acc:21607]	0.653998	0.676196	0.838901
TMEM205	transmembrane protein 205 [Source:HGNC Symbol;Acc:29631]	0.374532	1.09344	0.56539
MMAA	methylmalonic aciduria (cobalamin deficiency) cblA type [Source:HGNC Symbol;Acc:18871]	0.426429	0.739556	0.406176
CHCHD7	coiled-coil-helix-coiled-coil-helix domain containing 7 [Source:HGNC Symbol;Acc:28314]	0.345475	0.595815	0.326092
ABCB7	ATP-binding cassette, sub-family B (MDR/TAP), member 7 [Source:HGNC Symbol;Acc:48]	-0.294044	-0.672192	-0.285643
RPS3	ribosomal protein S3 [Source:HGNC Symbol;Acc:10420]	-0.303799	-0.728307	-0.224728
GTF3C5	general transcription factor IIIC, polypeptide 5, 63kDa [Source:HGNC Symbol;Acc:4668]	-0.322034	-0.605876	-0.423744
PDCL	phosducin-like [Source:HGNC Symbol;Acc:8770]	-0.505499	-0.596313	-0.272762
QARS	glutaminyl-tRNA synthetase [Source:HGNC Symbol;Acc:9751]	-0.672123	-0.545876	-0.256121
MED13	mediator complex subunit 13 [Source:HGNC Symbol;Acc:22474]	-0.266496	-0.901207	-0.319673
FAM208A	family with sequence similarity 208, member A [Source:HGNC Symbol;Acc:30314]	-0.434619	-0.878026	-0.2494
ZKSCAN3	zinc finger with KRAB and SCAN domains 3 [Source:HGNC Symbol;Acc:13853]	-0.505604	-0.719679	-0.350911
CNOT6	CCR4-NOT transcription complex, subunit 6 [Source:HGNC Symbol;Acc:14099]	-0.539391	-0.816854	-0.689793
ZNF124	zinc finger protein 124 [Source:HGNC Symbol;Acc:12907]	-0.527816	-0.96333	-0.855377
NDRG4	NDRG family member 4 [Source:HGNC Symbol;Acc:14466]	-1.23133	-1.09907	-0.469485
SLC6A6	solute carrier family 6 (neurotransmitter transporter), member 6 [Source:HGNC Symbol;Acc:11052]	-1.25724	-0.905551	-1.13814

## Sheet: RAS-only transcriptome
Transcriptome changes exclusive to RAS-induced Senescent cells
Reported in the following papers: 1) Casella et al. 2019. Nucleic Acids Res. 2) Hernandez-Segura et al. 2017. Curr Biol.
Genes	Protein.Description	logFC_rna_wi38_ras_Casella	logFC_rna_ras_Hernandez-Segura
SERPINB4	serpin peptidase inhibitor, clade B (ovalbumin), member 4 [Source:HGNC Symbol;Acc:10570]	12.0399	7.24671
OR8D1	olfactory receptor, family 8, subfamily D, member 1 [Source:HGNC Symbol;Acc:8481]	10.2305	8.55644
PNLIPRP3	pancreatic lipase-related protein 3 [Source:HGNC Symbol;Acc:23492]	9.91081	8.86599
LCE1F	late cornified envelope 1F [Source:HGNC Symbol;Acc:29467]	9.74148	8.64916
PI3	peptidase inhibitor 3, skin-derived [Source:HGNC Symbol;Acc:8947]	8.41867	9.88218
LCE2C	late cornified envelope 2C [Source:HGNC Symbol;Acc:29460]	11.4069	6.80978
CXCL5	chemokine (C-X-C motif) ligand 5 [Source:HGNC Symbol;Acc:10642]	9.38118	8.83236
CCL3	chemokine (C-C motif) ligand 3 [Source:HGNC Symbol;Acc:10627]	10.2919	7.6151
CCL3L3	chemokine (C-C motif) ligand 3-like 3 [Source:HGNC Symbol;Acc:30554]	10.8233	6.73203
BCL2A1	BCL2-related protein A1 [Source:HGNC Symbol;Acc:991]	9.20878	8.27577
MMP3	matrix metallopeptidase 3 (stromelysin 1, progelatinase) [Source:HGNC Symbol;Acc:7173]	9.77002	7.39812
RHCG	Rh family, C glycoprotein [Source:HGNC Symbol;Acc:18140]	10.6296	6.30398
LCE3D	late cornified envelope 3D [Source:HGNC Symbol;Acc:16615]	10.7077	6.21041
C4orf26	chromosome 4 open reading frame 26 [Source:HGNC Symbol;Acc:26300]	11.0521	5.80482
DCSTAMP	dendrocyte expressed seven transmembrane protein [Source:HGNC Symbol;Acc:18549]	8.22762	8.00427
TBX21	T-box 21 [Source:HGNC Symbol;Acc:11599]	8.15786	7.86253
LCE2B	late cornified envelope 2B [Source:HGNC Symbol;Acc:16610]	10.5753	5.35794
MMP12	matrix metallopeptidase 12 (macrophage elastase) [Source:HGNC Symbol;Acc:7158]	9.80086	5.69696
IRG1	immunoresponsive 1 homolog (mouse) [Source:HGNC Symbol;Acc:33904]	10.017	5.41891
CLDN14	claudin 14 [Source:HGNC Symbol;Acc:2035]	8.39001	6.95579
IL36RN	interleukin 36 receptor antagonist [Source:HGNC Symbol;Acc:15561]	8.04978	7.15479
CST4	cystatin S [Source:HGNC Symbol;Acc:2476]	7.77672	7.06063
COL22A1	collagen, type XXII, alpha 1 [Source:HGNC Symbol;Acc:22989]	9.90775	4.86391
ATP6V0D2	ATPase, H+ transporting, lysosomal 38kDa, V0 subunit d2 [Source:HGNC Symbol;Acc:18266]	8.70731	5.98552
MMP7	matrix metallopeptidase 7 (matrilysin, uterine) [Source:HGNC Symbol;Acc:7174]	6.49157	7.95238
SERPINA12	serpin peptidase inhibitor, clade A (alpha-1 antiproteinase, antitrypsin), member 12 [Source:HGNC Symbol;Acc:18359]	7.30907	7.07638
CBLN2	cerebellin 2 precursor [Source:HGNC Symbol;Acc:1544]	9.0437	5.29021
IGFBP1	insulin-like growth factor binding protein 1 [Source:HGNC Symbol;Acc:5469]	7.78944	6.41231
IGFN1	immunoglobulin-like and fibronectin type III domain containing 1 [Source:HGNC Symbol;Acc:24607]	7.07692	6.96284
GRAP2	GRB2-related adaptor protein 2 [Source:HGNC Symbol;Acc:4563]	7.5546	6.39724
SAA2	serum amyloid A2 [Source:HGNC Symbol;Acc:10514]	8.07462	5.78321
NPPC	natriuretic peptide C [Source:HGNC Symbol;Acc:7941]	8.12582	5.72879
CXCR4	chemokine (C-X-C motif) receptor 4 [Source:HGNC Symbol;Acc:2561]	8.53016	5.26666
PPBP	pro-platelet basic protein (chemokine (C-X-C motif) ligand 7) [Source:HGNC Symbol;Acc:9240]	8.57833	5.18024
CCL4	chemokine (C-C motif) ligand 4 [Source:HGNC Symbol;Acc:10630]	7.75938	5.983
AADAC	arylacetamide deacetylase [Source:HGNC Symbol;Acc:17]	9.14963	4.48446
MMP10	matrix metallopeptidase 10 (stromelysin 2) [Source:HGNC Symbol;Acc:7156]	7.79381	5.7182
CST1	cystatin SN [Source:HGNC Symbol;Acc:2473]	6.71098	6.77566
IL36B	interleukin 36, beta [Source:HGNC Symbol;Acc:15564]	8.46309	5.00938
UNC13C	unc-13 homolog C (C. elegans) [Source:HGNC Symbol;Acc:23149]	6.81319	6.64426
RP1	retinitis pigmentosa 1 (autosomal dominant) [Source:HGNC Symbol;Acc:10263]	7.63176	5.7796
GDA	guanine deaminase [Source:HGNC Symbol;Acc:4212]	6.82376	6.262
GABRA2	gamma-aminobutyric acid (GABA) A receptor, alpha 2 [Source:HGNC Symbol;Acc:4076]	9.44419	3.47965
PAEP	progestagen-associated endometrial protein [Source:HGNC Symbol;Acc:8573]	7.67961	5.20794
CHRNA9	cholinergic receptor, nicotinic, alpha 9 (neuronal) [Source:HGNC Symbol;Acc:14079]	9.82572	2.99856
TNFSF8	tumor necrosis factor (ligand) superfamily, member 8 [Source:HGNC Symbol;Acc:11938]	7.0745	5.5098
DNAH8	dynein, axonemal, heavy chain 8 [Source:HGNC Symbol;Acc:2952]	7.51765	5.04333
TNP1	transition protein 1 (during histone to protamine replacement) [Source:HGNC Symbol;Acc:11951]	6.04344	6.47624
PF4	platelet factor 4 [Source:HGNC Symbol;Acc:8861]	7.87876	4.6202
TSPAN19	tetraspanin 19 [Source:HGNC Symbol;Acc:31886]	8.91403	3.29307
TMCC3	transmembrane and coiled-coil domain family 3 [Source:HGNC Symbol;Acc:29199]	6.87997	5.26666
CD69	CD69 molecule [Source:HGNC Symbol;Acc:1694]	5.59288	6.40698
BCAS1	breast carcinoma amplified sequence 1 [Source:HGNC Symbol;Acc:974]	6.53684	5.3465
SNCB	synuclein, beta [Source:HGNC Symbol;Acc:11140]	7.08071	4.74039
P2RY8	purinergic receptor P2Y, G-protein coupled, 8 [Source:HGNC Symbol;Acc:15524]	6.03209	5.71494
IFNA1	interferon, alpha 1 [Source:HGNC Symbol;Acc:5417]	4.61516	7.10617
PRSS22	protease, serine, 22 [Source:HGNC Symbol;Acc:14368]	4.57338	7.08937
FAM189A2	family with sequence similarity 189, member A2 [Source:HGNC Symbol;Acc:24820]	6.30273	5.00157
ITGAX	integrin, alpha X (complement component 3 receptor 4 subunit) [Source:HGNC Symbol;Acc:6152]	5.37878	5.84181
IL24	interleukin 24 [Source:HGNC Symbol;Acc:11346]	4.56281	6.62191
KCNN3	potassium intermediate/small conductance calcium-activated channel, subfamily N, member 3 [Source:HGNC Symbol;Acc:6292]	6.84028	4.2223
TTC29	tetratricopeptide repeat domain 29 [Source:HGNC Symbol;Acc:29936]	5.79612	4.90768
B4GALT6	UDP-Gal:betaGlcNAc beta 1,4- galactosyltransferase, polypeptide 6 [Source:HGNC Symbol;Acc:929]	9.54754	1.13574
SEC14L4	SEC14-like 4 (S. cerevisiae) [Source:HGNC Symbol;Acc:20627]	4.661	5.79453
CXCL11	chemokine (C-X-C motif) ligand 11 [Source:HGNC Symbol;Acc:10638]	7.39198	3.05815
CCNO	cyclin O [Source:HGNC Symbol;Acc:18576]	7.71783	2.67333
SHH	sonic hedgehog [Source:HGNC Symbol;Acc:10848]	6.96979	3.38862
LONRF3	LON peptidase N-terminal domain and ring finger 3 [Source:HGNC Symbol;Acc:21152]	5.61549	4.65081
PAPL	Iron/zinc purple acid phosphatase-like protein [Source:UniProtKB/Swiss-Prot;Acc:Q6ZNF0]	5.99232	4.2237
FER1L6	fer-1-like 6 (C. elegans) [Source:HGNC Symbol;Acc:28065]	5.79536	4.37668
TMEM233	transmembrane protein 233 [Source:HGNC Symbol;Acc:37219]	3.88485	6.10306
SLC6A15	solute carrier family 6 (neutral amino acid transporter), member 15 [Source:HGNC Symbol;Acc:13621]	6.55142	3.33437
TRPM8	transient receptor potential cation channel, subfamily M, member 8 [Source:HGNC Symbol;Acc:17961]	6.74772	3.05308
MMP9	matrix metallopeptidase 9 (gelatinase B, 92kDa gelatinase, 92kDa type IV collagenase) [Source:HGNC Symbol;Acc:7176]	4.21563	5.54694
COL19A1	collagen, type XIX, alpha 1 [Source:HGNC Symbol;Acc:2196]	3.30213	6.28909
CST2	cystatin SA [Source:HGNC Symbol;Acc:2474]	4.52373	4.91759
C5orf47	chromosome 5 open reading frame 47 [Source:HGNC Symbol;Acc:27026]	5.07579	4.33862
NTSR1	neurotensin receptor 1 (high affinity) [Source:HGNC Symbol;Acc:8039]	5.60337	3.70802
SLCO2B1	solute carrier organic anion transporter family, member 2B1 [Source:HGNC Symbol;Acc:10962]	5.98327	3.32737
KRT79	keratin 79 [Source:HGNC Symbol;Acc:28930]	3.88522	5.38127
CCNA1	cyclin A1 [Source:HGNC Symbol;Acc:1577]	2.63049	6.6314
BMP7	bone morphogenetic protein 7 [Source:HGNC Symbol;Acc:1074]	4.18805	5.04707
CD93	CD93 molecule [Source:HGNC Symbol;Acc:15855]	3.23944	5.90237
VNN1	vanin 1 [Source:HGNC Symbol;Acc:12705]	5.18952	3.87066
PIK3CG	phosphatidylinositol-4,5-bisphosphate 3-kinase, catalytic subunit gamma [Source:HGNC Symbol;Acc:8978]	4.88652	4.15462
TRIM36	tripartite motif containing 36 [Source:HGNC Symbol;Acc:16280]	5.13469	3.86706
LRRC10B	leucine rich repeat containing 10B [Source:HGNC Symbol;Acc:37215]	3.35093	5.61357
CXADR	coxsackie virus and adenovirus receptor [Source:HGNC Symbol;Acc:2559]	6.35093	2.57874
TIE1	tyrosine kinase with immunoglobulin-like and EGF-like domains 1 [Source:HGNC Symbol;Acc:11809]	3.80176	5.02164
MROH9	maestro heat-like repeat family member 9 [Source:HGNC Symbol;Acc:26287]	6.16071	2.60101
NDP	Norrie disease (pseudoglioma) [Source:HGNC Symbol;Acc:7678]	4.43672	4.27438
MMP8	matrix metallopeptidase 8 (neutrophil collagenase) [Source:HGNC Symbol;Acc:7175]	7.16467	1.48454
SOX17	SRY (sex determining region Y)-box 17 [Source:HGNC Symbol;Acc:18122]	1.53856	7.0884
CYP19A1	cytochrome P450, family 19, subfamily A, polypeptide 1 [Source:HGNC Symbol;Acc:2594]	2.93964	5.66837
PTPRE	protein tyrosine phosphatase, receptor type, E [Source:HGNC Symbol;Acc:9669]	4.33804	4.24191
KIF21B	kinesin family member 21B [Source:HGNC Symbol;Acc:29442]	3.13433	5.39525
FREM2	FRAS1 related extracellular matrix protein 2 [Source:HGNC Symbol;Acc:25396]	1.74542	6.75807
ROBO4	roundabout, axon guidance receptor, homolog 4 (Drosophila) [Source:HGNC Symbol;Acc:17985]	3.81395	4.51219
ROS1	c-ros oncogene 1 , receptor tyrosine kinase [Source:HGNC Symbol;Acc:10261]	3.91577	4.3709
TMEM154	transmembrane protein 154 [Source:HGNC Symbol;Acc:26489]	5.44138	2.70889
CHST2	carbohydrate (N-acetylglucosamine-6-O) sulfotransferase 2 [Source:HGNC Symbol;Acc:1970]	3.63558	4.49473
GABRQ	gamma-aminobutyric acid (GABA) A receptor, theta [Source:HGNC Symbol;Acc:14454]	5.01784	3.10619
G0S2	G0/G1switch 2 [Source:HGNC Symbol;Acc:30229]	3.76848	4.31366
MEGF10	multiple EGF-like-domains 10 [Source:HGNC Symbol;Acc:29634]	4.76274	3.31215
ANKRD33	ankyrin repeat domain 33 [Source:HGNC Symbol;Acc:13788]	5.82098	2.18655
DACH2	dachshund homolog 2 (Drosophila) [Source:HGNC Symbol;Acc:16814]	7.50452	0.479378
GJB2	gap junction protein, beta 2, 26kDa [Source:HGNC Symbol;Acc:4284]	3.68976	4.28512
RPE65	retinal pigment epithelium-specific protein 65kDa [Source:HGNC Symbol;Acc:10294]	3.73488	4.18491
SMOC1	SPARC related modular calcium binding 1 [Source:HGNC Symbol;Acc:20318]	3.0881	4.82341
DNER	delta/notch-like EGF repeat containing [Source:HGNC Symbol;Acc:24456]	4.90317	3.0009
TMEM151B	transmembrane protein 151B [Source:HGNC Symbol;Acc:21315]	1.87236	5.97943
C17orf105	chromosome 17 open reading frame 105 [Source:HGNC Symbol;Acc:37241]	4.55198	3.20912
IFNE	interferon, epsilon [Source:HGNC Symbol;Acc:18163]	3.25897	4.41325
NHLH1	nescient helix loop helix 1 [Source:HGNC Symbol;Acc:7817]	3.88219	3.75171
XKRX	XK, Kell blood group complex subunit-related, X-linked [Source:HGNC Symbol;Acc:29845]	4.12061	3.47588
IL1RL1	interleukin 1 receptor-like 1 [Source:HGNC Symbol;Acc:5998]	4.57986	2.98771
SLC22A3	solute carrier family 22 (organic cation transporter), member 3 [Source:HGNC Symbol;Acc:10967]	2.71979	4.82562
NRROS	negative regulator of reactive oxygen species [Source:HGNC Symbol;Acc:24613]	4.9551	2.57297
OASL	2'-5'-oligoadenylate synthetase-like [Source:HGNC Symbol;Acc:8090]	2.94599	4.57863
SEMA6D	sema domain, transmembrane domain (TM), and cytoplasmic domain, (semaphorin) 6D [Source:HGNC Symbol;Acc:16770]	4.29963	3.16593
RASD1	RAS, dexamethasone-induced 1 [Source:HGNC Symbol;Acc:15828]	2.56309	4.81389
CADPS	Ca++-dependent secretion activator [Source:HGNC Symbol;Acc:1426]	4.12402	3.25291
DRAXIN	dorsal inhibitory axon guidance protein [Source:HGNC Symbol;Acc:25054]	3.70074	3.67483
KLHL4	kelch-like family member 4 [Source:HGNC Symbol;Acc:6355]	4.97825	2.31395
ARHGAP25	Rho GTPase activating protein 25 [Source:HGNC Symbol;Acc:28951]	3.21163	4.05848
PRSS21	protease, serine, 21 (testisin) [Source:HGNC Symbol;Acc:9485]	3.36372	3.9033
SHISA2	shisa family member 2 [Source:HGNC Symbol;Acc:20366]	3.89634	3.32018
TAC1	tachykinin, precursor 1 [Source:HGNC Symbol;Acc:11517]	1.89791	5.31773
AKR1B15	aldo-keto reductase family 1, member B15 [Source:HGNC Symbol;Acc:37281]	1.73599	5.42626
MMP13	matrix metallopeptidase 13 (collagenase 3) [Source:HGNC Symbol;Acc:7159]	2.36077	4.71503
TRIM9	tripartite motif containing 9 [Source:HGNC Symbol;Acc:16288]	4.28642	2.73662
CYP3A7	cytochrome P450, family 3, subfamily A, polypeptide 7 [Source:HGNC Symbol;Acc:2640]	5.09904	1.88407
HTR7	5-hydroxytryptamine (serotonin) receptor 7, adenylate cyclase-coupled [Source:HGNC Symbol;Acc:5302]	3.61222	3.25617
PIP5K1B	phosphatidylinositol-4-phosphate 5-kinase, type I, beta [Source:HGNC Symbol;Acc:8995]	0.743563	6.03441
CYTH4	cytohesin 4 [Source:HGNC Symbol;Acc:9505]	3.57883	3.19279
ASB2	ankyrin repeat and SOCS box containing 2 [Source:HGNC Symbol;Acc:16012]	4.82634	1.942
IL1RAPL1	interleukin 1 receptor accessory protein-like 1 [Source:HGNC Symbol;Acc:5996]	3.65435	3.03025
S1PR5	sphingosine-1-phosphate receptor 5 [Source:HGNC Symbol;Acc:14299]	2.37654	4.27858
LMO2	LIM domain only 2 (rhombotin-like 1) [Source:HGNC Symbol;Acc:6642]	5.13847	1.45704
SH2D2A	SH2 domain containing 2A [Source:HGNC Symbol;Acc:10821]	3.31125	3.20549
NETO1	neuropilin (NRP) and tolloid (TLL)-like 1 [Source:HGNC Symbol;Acc:13823]	3.35743	3.14777
SIK1	salt-inducible kinase 1 [Source:HGNC Symbol;Acc:11142]	3.65466	2.83838
BRINP3	bone morphogenetic protein/retinoic acid inducible neural-specific 3 [Source:HGNC Symbol;Acc:22393]	4.48356	2.00456
KBTBD8	kelch repeat and BTB (POZ) domain containing 8 [Source:HGNC Symbol;Acc:30691]	4.30608	2.16258
RASL10A	RAS-like, family 10, member A [Source:HGNC Symbol;Acc:16954]	0.777179	5.61367
DMRTA1	DMRT-like family A1 [Source:HGNC Symbol;Acc:13826]	4.10143	2.25709
TENM1	teneurin transmembrane protein 1 [Source:HGNC Symbol;Acc:8117]	3.45855	2.88103
SP140	SP140 nuclear body protein [Source:HGNC Symbol;Acc:17133]	3.0889	3.18701
NPTX2	neuronal pentraxin II [Source:HGNC Symbol;Acc:7953]	1.55832	4.68956
MAST1	microtubule associated serine/threonine kinase 1 [Source:HGNC Symbol;Acc:19034]	3.34447	2.8884
GLDC	glycine dehydrogenase (decarboxylating) [Source:HGNC Symbol;Acc:4313]	3.54869	2.68012
F2RL1	coagulation factor II (thrombin) receptor-like 1 [Source:HGNC Symbol;Acc:3538]	2.91371	3.30749
C3orf80	chromosome 3 open reading frame 80 [Source:HGNC Symbol;Acc:40048]	2.54177	3.62671
ANGPT2	angiopoietin 2 [Source:HGNC Symbol;Acc:485]	0.325698	5.83767
CHD7	chromodomain helicase DNA binding protein 7 [Source:HGNC Symbol;Acc:20626]	3.52959	2.60585
SLC26A8	solute carrier family 26 (anion exchanger), member 8 [Source:HGNC Symbol;Acc:14468]	3.9929	2.05298
COL28A1	collagen, type XXVIII, alpha 1 [Source:HGNC Symbol;Acc:22442]	3.26367	2.69273
PKIB	protein kinase (cAMP-dependent, catalytic) inhibitor beta [Source:HGNC Symbol;Acc:9018]	4.01074	1.9413
NKAIN1	Na+/K+ transporting ATPase interacting 1 [Source:HGNC Symbol;Acc:25743]	2.88054	3.03343
CCL26	chemokine (C-C motif) ligand 26 [Source:HGNC Symbol;Acc:10625]	4.15762	1.70687
CLGN	calmegin [Source:HGNC Symbol;Acc:2060]	4.36552	1.45907
BCL6B	B-cell CLL/lymphoma 6, member B [Source:HGNC Symbol;Acc:1002]	2.49096	3.33286
ST8SIA5	ST8 alpha-N-acetyl-neuraminide alpha-2,8-sialyltransferase 5 [Source:HGNC Symbol;Acc:17827]	3.32738	2.42776
HOXB9	homeobox B9 [Source:HGNC Symbol;Acc:5120]	1.56869	4.16
C6orf223	chromosome 6 open reading frame 223 [Source:HGNC Symbol;Acc:28692]	0.872611	4.77048
GALNT9	UDP-N-acetyl-alpha-D-galactosamine:polypeptide N-acetylgalactosaminyltransferase 9 (GalNAc-T9) [Source:HGNC Symbol;Acc:4131]	2.21249	3.41511
ARRDC4	arrestin domain containing 4 [Source:HGNC Symbol;Acc:28087]	4.42663	1.19548
CCDC88C	coiled-coil domain containing 88C [Source:HGNC Symbol;Acc:19967]	1.65361	3.94763
TNIP3	TNFAIP3 interacting protein 3 [Source:HGNC Symbol;Acc:19315]	2.52141	2.97962
BEGAIN	brain-enriched guanylate kinase-associated [Source:HGNC Symbol;Acc:24163]	0.884488	4.60419
CHST1	carbohydrate (keratan sulfate Gal-6) sulfotransferase 1 [Source:HGNC Symbol;Acc:1969]	2.59783	2.86572
LRFN5	leucine rich repeat and fibronectin type III domain containing 5 [Source:HGNC Symbol;Acc:20360]	2.78882	2.62117
MAP3K9	mitogen-activated protein kinase kinase kinase 9 [Source:HGNC Symbol;Acc:6861]	3.62111	1.7778
KCTD8	potassium channel tetramerization domain containing 8 [Source:HGNC Symbol;Acc:22394]	4.38206	1.01586
WSCD1	WSC domain containing 1 [Source:HGNC Symbol;Acc:29060]	3.24388	2.12238
NAT8L	N-acetyltransferase 8-like (GCN5-related, putative) [Source:HGNC Symbol;Acc:26742]	3.26365	2.06842
FCGR1A	Fc fragment of IgG, high affinity Ia, receptor (CD64) [Source:HGNC Symbol;Acc:3613]	2.93514	2.37487
ARID3B	AT rich interactive domain 3B (BRIGHT-like) [Source:HGNC Symbol;Acc:14350]	1.64434	3.66483
CCR1	chemokine (C-C motif) receptor 1 [Source:HGNC Symbol;Acc:1602]	2.66003	2.59534
SLCO5A1	solute carrier organic anion transporter family, member 5A1 [Source:HGNC Symbol;Acc:19046]	1.09932	4.12664
FOS	FBJ murine osteosarcoma viral oncogene homolog [Source:HGNC Symbol;Acc:3796]	1.47195	3.7473
ITPKA	inositol-trisphosphate 3-kinase A [Source:HGNC Symbol;Acc:6178]	1.20107	3.96885
TNFAIP8L3	tumor necrosis factor, alpha-induced protein 8-like 3 [Source:HGNC Symbol;Acc:20620]	2.03593	3.09721
DCC	deleted in colorectal carcinoma [Source:HGNC Symbol;Acc:2701]	2.44684	2.6569
LONRF2	LON peptidase N-terminal domain and ring finger 2 [Source:HGNC Symbol;Acc:24788]	2.53216	2.53188
TYRP1	tyrosinase-related protein 1 [Source:HGNC Symbol;Acc:12450]	1.95018	3.1039
C2CD2	C2 calcium-dependent domain containing 2 [Source:HGNC Symbol;Acc:1266]	2.30911	2.74105
MED12L	mediator complex subunit 12-like [Source:HGNC Symbol;Acc:16050]	1.6733	3.34992
HCRTR1	hypocretin (orexin) receptor 1 [Source:HGNC Symbol;Acc:4848]	0.403692	4.57825
CHGB	chromogranin B (secretogranin 1) [Source:HGNC Symbol;Acc:1930]	3.55467	1.42112
GLDN	gliomedin [Source:HGNC Symbol;Acc:29514]	2.59457	2.37263
PPM1H	protein phosphatase, Mg2+/Mn2+ dependent, 1H [Source:HGNC Symbol;Acc:18583]	2.51314	2.41567
SERPIND1	serpin peptidase inhibitor, clade D (heparin cofactor), member 1 [Source:HGNC Symbol;Acc:4838]	0.392676	4.49394
CSRNP1	cysteine-serine-rich nuclear protein 1 [Source:HGNC Symbol;Acc:14300]	1.66404	3.1583
PPARGC1B	peroxisome proliferator-activated receptor gamma, coactivator 1 beta [Source:HGNC Symbol;Acc:30022]	2.52359	2.29816
KRT23	keratin 23 (histone deacetylase inducible) [Source:HGNC Symbol;Acc:6438]	0.714439	4.10518
OLFM1	olfactomedin 1 [Source:HGNC Symbol;Acc:17187]	3.22902	1.5896
CXXC4	CXXC finger protein 4 [Source:HGNC Symbol;Acc:24593]	2.28123	2.49287
PSG7	pregnancy specific beta-1-glycoprotein 7 (gene/pseudogene) [Source:HGNC Symbol;Acc:9524]	0.681011	4.08809
C12orf56	chromosome 12 open reading frame 56 [Source:HGNC Symbol;Acc:26967]	1.73644	3.02588
C9orf72	chromosome 9 open reading frame 72 [Source:HGNC Symbol;Acc:28337]	2.51563	2.21523
C16orf74	chromosome 16 open reading frame 74 [Source:HGNC Symbol;Acc:23362]	3.02067	1.70792
LYPLA1	lysophospholipase I [Source:HGNC Symbol;Acc:6737]	2.30393	2.41122
PRLR	prolactin receptor [Source:HGNC Symbol;Acc:9446]	3.4596	1.24864
MILR1	mast cell immunoglobulin-like receptor 1 [Source:HGNC Symbol;Acc:27570]	1.20153	3.45834
FKBP1C	FK506 binding protein 1C [Source:HGNC Symbol;Acc:21376]	2.57062	2.07801
RBM20	RNA binding motif protein 20 [Source:HGNC Symbol;Acc:27424]	1.27712	3.34378
CHRNA1	cholinergic receptor, nicotinic, alpha 1 (muscle) [Source:HGNC Symbol;Acc:1955]	1.8774	2.70555
RGS5	regulator of G-protein signaling 5 [Source:HGNC Symbol;Acc:10001]	1.01414	3.56196
FOXQ1	forkhead box Q1 [Source:HGNC Symbol;Acc:20951]	2.32725	2.22997
ATP2A3	ATPase, Ca++ transporting, ubiquitous [Source:HGNC Symbol;Acc:813]	1.99098	2.50997
RAP1GAP	RAP1 GTPase activating protein [Source:HGNC Symbol;Acc:9858]	2.71363	1.74945
HTR1D	5-hydroxytryptamine (serotonin) receptor 1D, G protein-coupled [Source:HGNC Symbol;Acc:5289]	1.23957	3.22285
GPR183	G protein-coupled receptor 183 [Source:HGNC Symbol;Acc:3128]	0.482967	3.92505
CSMD2	CUB and Sushi multiple domains 2 [Source:HGNC Symbol;Acc:19290]	1.80389	2.60024
TSGA10	testis specific, 10 [Source:HGNC Symbol;Acc:14927]	3.03723	1.28152
HES7	hes family bHLH transcription factor 7 [Source:HGNC Symbol;Acc:15977]	1.10261	3.1787
TNFAIP6	tumor necrosis factor, alpha-induced protein 6 [Source:HGNC Symbol;Acc:11898]	2.20239	2.03778
CCDC30	coiled-coil domain containing 30 [Source:HGNC Symbol;Acc:26103]	2.97375	1.25221
C19orf81	chromosome 19 open reading frame 81 [Source:HGNC Symbol;Acc:40041]	1.66419	2.50287
ROPN1L	rhophilin associated tail protein 1-like [Source:HGNC Symbol;Acc:24060]	2.18934	1.96836
PPP4R4	protein phosphatase 4, regulatory subunit 4 [Source:HGNC Symbol;Acc:23788]	2.17705	1.97425
FJX1	four jointed box 1 (Drosophila) [Source:HGNC Symbol;Acc:17166]	2.06826	2.07217
SHISA7	shisa family member 7 [Source:HGNC Symbol;Acc:35409]	1.69283	2.44406
BMP6	bone morphogenetic protein 6 [Source:HGNC Symbol;Acc:1073]	1.18592	2.90936
RNF125	ring finger protein 125, E3 ubiquitin protein ligase [Source:HGNC Symbol;Acc:21150]	2.3294	1.75218
ERCC1	excision repair cross-complementing rodent repair deficiency, complementation group 1 (includes overlapping antisense sequence) [Source:HGNC Symbol;Acc:3433]	1.69663	2.377
SH3TC1	SH3 domain and tetratricopeptide repeats 1 [Source:HGNC Symbol;Acc:26009]	0.956081	3.1142
TCTEX1D4	Tctex1 domain containing 4 [Source:HGNC Symbol;Acc:32315]	1.46247	2.58237
AGTR1	angiotensin II receptor, type 1 [Source:HGNC Symbol;Acc:336]	2.98657	1.04768
TMX4	thioredoxin-related transmembrane protein 4 [Source:HGNC Symbol;Acc:25237]	1.88341	2.11576
SNTG1	syntrophin, gamma 1 [Source:HGNC Symbol;Acc:13740]	1.95057	2.0186
TMC1	transmembrane channel-like 1 [Source:HGNC Symbol;Acc:16513]	0.688103	3.2716
STEAP2	STEAP family member 2, metalloreductase [Source:HGNC Symbol;Acc:17885]	2.50303	1.44374
BEAN1	brain expressed, associated with NEDD4, 1 [Source:HGNC Symbol;Acc:24160]	0.010527	3.90422
CD82	CD82 molecule [Source:HGNC Symbol;Acc:6210]	1.19622	2.71824
HAVCR2	hepatitis A virus cellular receptor 2 [Source:HGNC Symbol;Acc:18437]	2.08987	1.8098
SGCG	sarcoglycan, gamma (35kDa dystrophin-associated glycoprotein) [Source:HGNC Symbol;Acc:10809]	0.969205	2.92948
GCSAM	germinal center-associated, signaling and motility [Source:HGNC Symbol;Acc:20253]	2.00909	1.88273
ASPHD1	aspartate beta-hydroxylase domain containing 1 [Source:HGNC Symbol;Acc:27380]	1.72589	2.16151
2019-12-01	deleted in esophageal cancer 1 [Source:HGNC Symbol;Acc:23658]	1.85427	2.03073
RPS6KL1	ribosomal protein S6 kinase-like 1 [Source:HGNC Symbol;Acc:20222]	1.94117	1.94131
ESAM	endothelial cell adhesion molecule [Source:HGNC Symbol;Acc:17474]	2.04041	1.81805
TRPM3	transient receptor potential cation channel, subfamily M, member 3 [Source:HGNC Symbol;Acc:17992]	1.6806	2.16572
MARS2	methionyl-tRNA synthetase 2, mitochondrial [Source:HGNC Symbol;Acc:25133]	2.03381	1.80154
FAM222A	family with sequence similarity 222, member A [Source:HGNC Symbol;Acc:25915]	2.56078	1.26572
ZNF438	zinc finger protein 438 [Source:HGNC Symbol;Acc:21029]	2.47725	1.34642
NEK10	NIMA-related kinase 10 [Source:HGNC Symbol;Acc:18592]	2.16047	1.66146
PSD4	pleckstrin and Sec7 domain containing 4 [Source:HGNC Symbol;Acc:19096]	2.66629	1.12539
TPK1	thiamin pyrophosphokinase 1 [Source:HGNC Symbol;Acc:17358]	2.18415	1.58409
HPCAL1	hippocalcin-like 1 [Source:HGNC Symbol;Acc:5145]	1.69183	2.04386
KIF21A	kinesin family member 21A [Source:HGNC Symbol;Acc:19349]	2.67688	1.04503
CMPK2	cytidine monophosphate (UMP-CMP) kinase 2, mitochondrial [Source:HGNC Symbol;Acc:27015]	2.77677	0.94096
MFSD2A	major facilitator superfamily domain containing 2A [Source:HGNC Symbol;Acc:25897]	1.09942	2.60082
CDYL2	chromodomain protein, Y-like 2 [Source:HGNC Symbol;Acc:23030]	1.76131	1.91424
SLC35E4	solute carrier family 35, member E4 [Source:HGNC Symbol;Acc:17058]	1.61788	2.03672
EXOSC4	exosome component 4 [Source:HGNC Symbol;Acc:18189]	2.22786	1.4191
ATP8A1	ATPase, aminophospholipid transporter (APLT), class I, type 8A, member 1 [Source:HGNC Symbol;Acc:13531]	2.92396	0.718819
CLDN5	claudin 5 [Source:HGNC Symbol;Acc:2047]	1.13935	2.49893
RPS6KA3	ribosomal protein S6 kinase, 90kDa, polypeptide 3 [Source:HGNC Symbol;Acc:10432]	1.80222	1.82485
RASGRP3	RAS guanyl releasing protein 3 (calcium and DAG-regulated) [Source:HGNC Symbol;Acc:14545]	1.03356	2.59207
RAB39B	RAB39B, member RAS oncogene family [Source:HGNC Symbol;Acc:16499]	1.99006	1.62542
ZNF792	zinc finger protein 792 [Source:HGNC Symbol;Acc:24751]	1.7517	1.85209
ZC3H12C	zinc finger CCCH-type containing 12C [Source:HGNC Symbol;Acc:29362]	1.79484	1.78442
CHST6	carbohydrate (N-acetylglucosamine 6-O) sulfotransferase 6 [Source:HGNC Symbol;Acc:6938]	1.35345	2.19935
FOXL2	forkhead box L2 [Source:HGNC Symbol;Acc:1092]	1.93717	1.5707
IL31RA	interleukin 31 receptor A [Source:HGNC Symbol;Acc:18969]	1.94977	1.54646
CABP7	calcium binding protein 7 [Source:HGNC Symbol;Acc:20834]	0.813591	2.68233
REPS2	RALBP1 associated Eps domain containing 2 [Source:HGNC Symbol;Acc:9963]	2.09962	1.37296
TRPV1	transient receptor potential cation channel, subfamily V, member 1 [Source:HGNC Symbol;Acc:12716]	0.417162	3.0427
HIVEP3	human immunodeficiency virus type I enhancer binding protein 3 [Source:HGNC Symbol;Acc:13561]	0.612024	2.81891
OSBPL6	oxysterol binding protein-like 6 [Source:HGNC Symbol;Acc:16388]	1.42615	2.00454
TMEM169	transmembrane protein 169 [Source:HGNC Symbol;Acc:25130]	0.748665	2.65889
EYS	eyes shut homolog (Drosophila) [Source:HGNC Symbol;Acc:21555]	1.44975	1.94356
SRXN1	sulfiredoxin 1 [Source:HGNC Symbol;Acc:16132]	1.74525	1.63096
ORAI1	ORAI calcium release-activated calcium modulator 1 [Source:HGNC Symbol;Acc:25896]	2.02485	1.34489
DOCK9	dedicator of cytokinesis 9 [Source:HGNC Symbol;Acc:14132]	1.28521	2.04519
ARHGAP27	Rho GTPase activating protein 27 [Source:HGNC Symbol;Acc:31813]	1.61529	1.68715
ADAMTS3	ADAM metallopeptidase with thrombospondin type 1 motif, 3 [Source:HGNC Symbol;Acc:219]	1.37465	1.89986
THEMIS2	thymocyte selection associated family member 2 [Source:HGNC Symbol;Acc:16839]	1.21804	2.03558
CACNA1B	calcium channel, voltage-dependent, N type, alpha 1B subunit [Source:HGNC Symbol;Acc:1389]	1.47114	1.7649
SYP	synaptophysin [Source:HGNC Symbol;Acc:11506]	0.967626	2.26624
RAD21L1	RAD21-like 1 (S. pombe) [Source:HGNC Symbol;Acc:16271]	0.7859	2.4333
GALNT4	UDP-N-acetyl-alpha-D-galactosamine:polypeptide N-acetylgalactosaminyltransferase 4 (GalNAc-T4) [Source:HGNC Symbol;Acc:4126]	1.71138	1.50707
SLC5A3	sodium/myo-inositol cotransporter [Source:RefSeq peptide;Acc:NP_008864]	0.908673	2.30387
SLC5A3	solute carrier family 5 (sodium/myo-inositol cotransporter), member 3 [Source:HGNC Symbol;Acc:11038]	0.908673	2.30387
IQGAP2	IQ motif containing GTPase activating protein 2 [Source:HGNC Symbol;Acc:6111]	0.415066	2.75519
BAALC	brain and acute leukemia, cytoplasmic [Source:HGNC Symbol;Acc:14333]	1.28238	1.8821
CACNG8	calcium channel, voltage-dependent, gamma subunit 8 [Source:HGNC Symbol;Acc:13628]	1.19163	1.94667
SEL1L3	sel-1 suppressor of lin-12-like 3 (C. elegans) [Source:HGNC Symbol;Acc:29108]	0.346649	2.78377
DYRK3	dual-specificity tyrosine-(Y)-phosphorylation regulated kinase 3 [Source:HGNC Symbol;Acc:3094]	1.89914	1.22207
BOLA2B	bolA family member 2B [Source:HGNC Symbol;Acc:32479]	1.03484	2.08269
ZNF474	zinc finger protein 474 [Source:HGNC Symbol;Acc:23245]	1.25346	1.85314
KDM7A	lysine (K)-specific demethylase 7A [Source:HGNC Symbol;Acc:22224]	1.50521	1.5672
CUBN	cubilin (intrinsic factor-cobalamin receptor) [Source:HGNC Symbol;Acc:2548]	1.95063	1.10925
PALM2	paralemmin 2 [Source:HGNC Symbol;Acc:15845]	0.579346	2.47385
LRRC73	leucine rich repeat containing 73 [Source:HGNC Symbol;Acc:21375]	1.65066	1.40129
RSAD2	radical S-adenosyl methionine domain containing 2 [Source:HGNC Symbol;Acc:30908]	0.978026	2.04121
IL27RA	interleukin 27 receptor, alpha [Source:HGNC Symbol;Acc:17290]	0.952347	2.0654
TMEM251	transmembrane protein 251 [Source:HGNC Symbol;Acc:20218]	1.96095	1.04479
KCTD13	potassium channel tetramerization domain containing 13 [Source:HGNC Symbol;Acc:22234]	1.49608	1.50529
ATP2B1	ATPase, Ca++ transporting, plasma membrane 1 [Source:HGNC Symbol;Acc:814]	1.61203	1.36675
KCNJ14	potassium inwardly-rectifying channel, subfamily J, member 14 [Source:HGNC Symbol;Acc:6260]	0.973206	1.99764
HIF1A	hypoxia inducible factor 1, alpha subunit (basic helix-loop-helix transcription factor) [Source:HGNC Symbol;Acc:4910]	1.56194	1.40847
SLC45A3	solute carrier family 45, member 3 [Source:HGNC Symbol;Acc:8642]	1.54725	1.37947
TREH	trehalase (brush-border membrane glycoprotein) [Source:HGNC Symbol;Acc:12266]	0.388188	2.53196
SYTL5	synaptotagmin-like 5 [Source:HGNC Symbol;Acc:15589]	0.932391	1.97371
SH3BP5L	SH3-binding domain protein 5-like [Source:HGNC Symbol;Acc:29360]	1.95708	0.925924
CACNA2D4	calcium channel, voltage-dependent, alpha 2/delta subunit 4 [Source:HGNC Symbol;Acc:20202]	0.39987	2.47731
GGT1	gamma-glutamyltransferase 1 [Source:HGNC Symbol;Acc:4250]	1.6954	1.15488
ZBTB21	zinc finger and BTB domain containing 21 [Source:HGNC Symbol;Acc:13083]	1.32235	1.52579
C12orf29	chromosome 12 open reading frame 29 [Source:HGNC Symbol;Acc:25322]	2.02049	0.809934
PNPLA8	patatin-like phospholipase domain containing 8 [Source:HGNC Symbol;Acc:28900]	1.54299	1.28238
SLC2A14	solute carrier family 2 (facilitated glucose transporter), member 14 [Source:HGNC Symbol;Acc:18301]	1.12718	1.68057
ELOVL4	ELOVL fatty acid elongase 4 [Source:HGNC Symbol;Acc:14415]	1.36978	1.41398
B3GALT1	UDP-Gal:betaGlcNAc beta 1,3-galactosyltransferase, polypeptide 1 [Source:HGNC Symbol;Acc:916]	1.97691	0.799248
SLC16A1	solute carrier family 16 (monocarboxylate transporter), member 1 [Source:HGNC Symbol;Acc:10922]	1.77096	1.00335
RRP12	ribosomal RNA processing 12 homolog (S. cerevisiae) [Source:HGNC Symbol;Acc:29100]	1.55051	1.2173
ESRRA	estrogen-related receptor alpha [Source:HGNC Symbol;Acc:3471]	1.52405	1.24323
YES1	v-yes-1 Yamaguchi sarcoma viral oncogene homolog 1 [Source:HGNC Symbol;Acc:12841]	1.71851	1.03995
FBXL13	F-box and leucine-rich repeat protein 13 [Source:HGNC Symbol;Acc:21658]	1.06794	1.6801
IMPG2	interphotoreceptor matrix proteoglycan 2 [Source:HGNC Symbol;Acc:18362]	1.43519	1.29566
RGS20	regulator of G-protein signaling 20 [Source:HGNC Symbol;Acc:14600]	0.660956	2.04518
CLDN4	claudin 4 [Source:HGNC Symbol;Acc:2046]	1.07486	1.60077
HOMER1	homer homolog 1 (Drosophila) [Source:HGNC Symbol;Acc:17512]	1.56876	1.10368
ARMC10	armadillo repeat containing 10 [Source:HGNC Symbol;Acc:21706]	1.69224	0.960885
C12orf60	chromosome 12 open reading frame 60 [Source:HGNC Symbol;Acc:28726]	1.54478	1.10466
FMNL3	formin-like 3 [Source:HGNC Symbol;Acc:23698]	0.750949	1.89842
LYST	lysosomal trafficking regulator [Source:HGNC Symbol;Acc:1968]	1.62062	1.02614
STK4	serine/threonine kinase 4 [Source:HGNC Symbol;Acc:11408]	1.41229	1.21475
DGKG	diacylglycerol kinase, gamma 90kDa [Source:HGNC Symbol;Acc:2853]	1.07539	1.55088
SNCA	synuclein, alpha (non A4 component of amyloid precursor) [Source:HGNC Symbol;Acc:11138]	1.41898	1.20219
AGO2	argonaute RISC catalytic component 2 [Source:HGNC Symbol;Acc:3263]	1.04597	1.55876
SMYD3	SET and MYND domain containing 3 [Source:HGNC Symbol;Acc:15513]	1.79172	0.810989
ADAP2	ArfGAP with dual PH domains 2 [Source:HGNC Symbol;Acc:16487]	1.04175	1.55973
TMEM170A	transmembrane protein 170A [Source:HGNC Symbol;Acc:29577]	1.80014	0.794289
SKIL	SKI-like oncogene [Source:HGNC Symbol;Acc:10897]	1.26189	1.31438
C20orf24	chromosome 20 open reading frame 24 [Source:HGNC Symbol;Acc:15870]	1.47282	1.09996
PDXP	pyridoxal (pyridoxine, vitamin B6) phosphatase [Source:HGNC Symbol;Acc:30259]	0.870908	1.69676
PSENEN	presenilin enhancer gamma secretase subunit [Source:HGNC Symbol;Acc:30100]	1.83825	0.715048
TMEFF2	transmembrane protein with EGF-like and two follistatin-like domains 2 [Source:HGNC Symbol;Acc:11867]	1.26574	1.2801
RPUSD1	RNA pseudouridylate synthase domain containing 1 [Source:HGNC Symbol;Acc:14173]	1.63893	0.904886
FBXO27	F-box protein 27 [Source:HGNC Symbol;Acc:18753]	1.47834	1.06059
CDH20	cadherin 20, type 2 [Source:HGNC Symbol;Acc:1760]	1.18144	1.35523
UBE2E1	ubiquitin-conjugating enzyme E2E 1 [Source:HGNC Symbol;Acc:12477]	1.67715	0.843653
SLAMF8	SLAM family member 8 [Source:HGNC Symbol;Acc:21391]	0.186581	2.32203
TRAF1	TNF receptor-associated factor 1 [Source:HGNC Symbol;Acc:12031]	0.230295	2.2753
CDC42SE1	CDC42 small effector 1 [Source:HGNC Symbol;Acc:17719]	1.41153	1.09319
GABRB1	gamma-aminobutyric acid (GABA) A receptor, beta 1 [Source:HGNC Symbol;Acc:4081]	0.65833	1.80799
GPANK1	G patch domain and ankyrin repeats 1 [Source:HGNC Symbol;Acc:13920]	1.48188	0.980592
C21orf59	chromosome 21 open reading frame 59 [Source:HGNC Symbol;Acc:1301]	1.26033	1.20136
C12orf49	chromosome 12 open reading frame 49 [Source:HGNC Symbol;Acc:26128]	1.96612	0.488402
CEP19	centrosomal protein 19kDa [Source:HGNC Symbol;Acc:28209]	1.56027	0.874775
MID2	midline 2 [Source:HGNC Symbol;Acc:7096]	1.62698	0.803083
MANEA	mannosidase, endo-alpha [Source:HGNC Symbol;Acc:21072]	1.29261	1.13395
BLZF1	basic leucine zipper nuclear factor 1 [Source:HGNC Symbol;Acc:1065]	1.79582	0.628372
ACP5	acid phosphatase 5, tartrate resistant [Source:HGNC Symbol;Acc:124]	1.55015	0.846279
SLC17A9	solute carrier family 17 (vesicular nucleotide transporter), member 9 [Source:HGNC Symbol;Acc:16192]	0.736605	1.65506
GAK	cyclin G associated kinase [Source:HGNC Symbol;Acc:4113]	1.3548	1.03496
ETNK1	ethanolamine kinase 1 [Source:HGNC Symbol;Acc:24649]	1.4906	0.898391
ITGB3	integrin, beta 3 (platelet glycoprotein IIIa, antigen CD61) [Source:HGNC Symbol;Acc:6156]	0.632481	1.75494
TMEM33	transmembrane protein 33 [Source:HGNC Symbol;Acc:25541]	1.79432	0.590918
POLRMT	polymerase (RNA) mitochondrial (DNA directed) [Source:HGNC Symbol;Acc:9200]	1.48567	0.89733
RARB	retinoic acid receptor, beta [Source:HGNC Symbol;Acc:9865]	1.49548	0.878485
SCO2	SCO2 cytochrome c oxidase assembly protein [Source:HGNC Symbol;Acc:10604]	1.3497	1.02405
ITGB3	Integrin beta [Source:UniProtKB/TrEMBL;Acc:B4DTY9]	0.61792	1.75494
ST3GAL2	ST3 beta-galactoside alpha-2,3-sialyltransferase 2 [Source:HGNC Symbol;Acc:10863]	1.00362	1.35605
RPRD1A	regulation of nuclear pre-mRNA domain containing 1A [Source:HGNC Symbol;Acc:25560]	1.19773	1.16129
EMC6	ER membrane protein complex subunit 6 [Source:HGNC Symbol;Acc:28430]	1.29591	1.05062
ZNF267	zinc finger protein 267 [Source:HGNC Symbol;Acc:13060]	1.28064	1.06032
TXNDC12	thioredoxin domain containing 12 (endoplasmic reticulum) [Source:HGNC Symbol;Acc:24626]	1.43598	0.903126
RFK	riboflavin kinase [Source:HGNC Symbol;Acc:30324]	1.73473	0.594898
TCTEX1D2	Tctex1 domain containing 2 [Source:HGNC Symbol;Acc:28482]	1.23781	1.07942
STK38L	serine/threonine kinase 38 like [Source:HGNC Symbol;Acc:17848]	1.10798	1.20209
NOX4	NADPH oxidase 4 [Source:HGNC Symbol;Acc:7891]	0.54099	1.76401
GOLT1B	golgi transport 1B [Source:HGNC Symbol;Acc:20175]	1.39504	0.907524
FBXL18	F-box and leucine-rich repeat protein 18 [Source:HGNC Symbol;Acc:21874]	1.34215	0.958267
ZNF365	zinc finger protein 365 [Source:HGNC Symbol;Acc:18194]	1.2891	1.00538
ZNF121	zinc finger protein 121 [Source:HGNC Symbol;Acc:12904]	1.23788	1.05147
PMEPA1	prostate transmembrane protein, androgen induced 1 [Source:HGNC Symbol;Acc:14107]	0.651291	1.6258
FBXO48	F-box protein 48 [Source:HGNC Symbol;Acc:33857]	1.12592	1.14571
DPM3	dolichyl-phosphate mannosyltransferase polypeptide 3 [Source:HGNC Symbol;Acc:3007]	1.83226	0.437415
HERC5	HECT and RLD domain containing E3 ubiquitin protein ligase 5 [Source:HGNC Symbol;Acc:24368]	1.23378	1.03484
KLC2	kinesin light chain 2 [Source:HGNC Symbol;Acc:20716]	0.994396	1.26754
PSMD8	proteasome (prosome, macropain) 26S subunit, non-ATPase, 8 [Source:HGNC Symbol;Acc:9566]	1.26228	0.990434
IL4I1	interleukin 4 induced 1 [Source:HGNC Symbol;Acc:19094]	0.506945	1.7441
ANKRD54	ankyrin repeat domain 54 [Source:HGNC Symbol;Acc:25185]	1.00892	1.24111
USO1	USO1 vesicle transport factor [Source:HGNC Symbol;Acc:30904]	1.45144	0.782759
C5orf30	chromosome 5 open reading frame 30 [Source:HGNC Symbol;Acc:25052]	1.81106	0.417114
HIST3H2A	histone cluster 3, H2a [Source:HGNC Symbol;Acc:20507]	1.45537	0.769082
PDZD8	PDZ domain containing 8 [Source:HGNC Symbol;Acc:26974]	1.19253	1.02872
MTF1	metal-regulatory transcription factor 1 [Source:HGNC Symbol;Acc:7428]	1.24515	0.952124
PCDH12	protocadherin 12 [Source:HGNC Symbol;Acc:8657]	0.869499	1.30443
MAPK6	mitogen-activated protein kinase 6 [Source:HGNC Symbol;Acc:6879]	1.22251	0.946301
SDE2	SDE2 telomere maintenance homolog (S. pombe) [Source:HGNC Symbol;Acc:26643]	1.24132	0.925287
S100A13	S100 calcium binding protein A13 [Source:HGNC Symbol;Acc:10490]	0.677686	1.48851
ZNF143	zinc finger protein 143 [Source:HGNC Symbol;Acc:12928]	1.40809	0.756876
SOX30	SRY (sex determining region Y)-box 30 [Source:HGNC Symbol;Acc:30635]	0.110439	2.05201
FRAT2	frequently rearranged in advanced T-cell lymphomas 2 [Source:HGNC Symbol;Acc:16048]	1.15174	1.00878
ATG4D	autophagy related 4D, cysteine peptidase [Source:HGNC Symbol;Acc:20789]	1.13547	1.0244
FERMT3	fermitin family member 3 [Source:HGNC Symbol;Acc:23151]	0.496007	1.66114
DUSP18	dual specificity phosphatase 18 [Source:HGNC Symbol;Acc:18484]	0.873718	1.27849
FAM222B	family with sequence similarity 222, member B [Source:HGNC Symbol;Acc:25563]	0.834522	1.31091
CCDC22	coiled-coil domain containing 22 [Source:HGNC Symbol;Acc:28909]	1.50515	0.633704
PHOSPHO1	phosphatase, orphan 1 [Source:HGNC Symbol;Acc:16815]	0.0934903	2.04272
ZNF808	zinc finger protein 808 [Source:HGNC Symbol;Acc:33230]	0.785123	1.3496
C18orf8	chromosome 18 open reading frame 8 [Source:HGNC Symbol;Acc:24326]	1.01338	1.11325
GTF2E2	general transcription factor IIE, polypeptide 2, beta 34kDa [Source:HGNC Symbol;Acc:4651]	1.16906	0.942382
RGS19	regulator of G-protein signaling 19 [Source:HGNC Symbol;Acc:13735]	1.38535	0.724951
SREK1IP1	SREK1-interacting protein 1 [Source:HGNC Symbol;Acc:26716]	1.48096	0.611793
ING2	inhibitor of growth family, member 2 [Source:HGNC Symbol;Acc:6063]	1.19416	0.894866
CREM	cAMP responsive element modulator [Source:HGNC Symbol;Acc:2352]	1.43185	0.655382
C2orf81	chromosome 2 open reading frame 81 [Source:HGNC Symbol;Acc:34350]	0.936494	1.1496
ZNF560	zinc finger protein 560 [Source:HGNC Symbol;Acc:26484]	0.809971	1.26059
MRPL55	mitochondrial ribosomal protein L55 [Source:HGNC Symbol;Acc:16686]	1.23158	0.8366
NECAB3	N-terminal EF-hand calcium binding protein 3 [Source:HGNC Symbol;Acc:15851]	0.80717	1.26011
TSC22D4	TSC22 domain family, member 4 [Source:HGNC Symbol;Acc:21696]	1.46388	0.600171
RAB43	RAB43, member RAS oncogene family [Source:HGNC Symbol;Acc:19983]	0.924652	1.13355
KLHL18	kelch-like family member 18 [Source:HGNC Symbol;Acc:29120]	1.44684	0.607691
EPT1	ethanolaminephosphotransferase 1 (CDP-ethanolamine-specific) [Source:HGNC Symbol;Acc:29361]	1.05834	0.9942
BID	BH3 interacting domain death agonist [Source:HGNC Symbol;Acc:1050]	1.08365	0.967312
FKBP15	FK506 binding protein 15, 133kDa [Source:HGNC Symbol;Acc:23397]	1.46649	0.575046
ESR2	estrogen receptor 2 (ER beta) [Source:HGNC Symbol;Acc:3468]	0.56538	1.47461
TMX1	thioredoxin-related transmembrane protein 1 [Source:HGNC Symbol;Acc:15487]	1.44566	0.592153
MUC12	mucin 12, cell surface associated [Source:HGNC Symbol;Acc:7510]	0.914456	1.12327
MRPL50	mitochondrial ribosomal protein L50 [Source:HGNC Symbol;Acc:16654]	1.52099	0.513888
PGP	phosphoglycolate phosphatase [Source:HGNC Symbol;Acc:8909]	1.12238	0.911785
FAM98A	family with sequence similarity 98, member A [Source:HGNC Symbol;Acc:24520]	1.37516	0.65476
SWI5	SWI5 recombination repair homolog (yeast) [Source:HGNC Symbol;Acc:31412]	0.969252	1.0602
SLC52A2	solute carrier family 52 (riboflavin transporter), member 2 [Source:HGNC Symbol;Acc:30224]	1.12994	0.889224
NKRF	NFKB repressing factor [Source:HGNC Symbol;Acc:19374]	1.16068	0.851859
KLHL15	kelch-like family member 15 [Source:HGNC Symbol;Acc:29347]	1.09153	0.919386
MSC	musculin [Source:HGNC Symbol;Acc:7321]	0.739093	1.26213
MCAT	malonyl CoA:ACP acyltransferase (mitochondrial) [Source:HGNC Symbol;Acc:29622]	1.40906	0.586793
CIPC	CLOCK-interacting pacemaker [Source:HGNC Symbol;Acc:20365]	1.24346	0.740531
PIK3CB	phosphatidylinositol-4,5-bisphosphate 3-kinase, catalytic subunit beta [Source:HGNC Symbol;Acc:8976]	0.671345	1.3009
AFTPH	aftiphilin [Source:HGNC Symbol;Acc:25951]	1.12747	0.842039
GFOD2	glucose-fructose oxidoreductase domain containing 2 [Source:HGNC Symbol;Acc:28159]	1.49981	0.468423
FOXO1	forkhead box O1 [Source:HGNC Symbol;Acc:3819]	0.095092	1.87169
MYBBP1A	MYB binding protein (P160) 1a [Source:HGNC Symbol;Acc:7546]	1.26192	0.700573
TCEB2	transcription elongation factor B (SIII), polypeptide 2 (18kDa, elongin B) [Source:HGNC Symbol;Acc:11619]	1.06506	0.895193
ELL	elongation factor RNA polymerase II [Source:HGNC Symbol;Acc:23114]	1.27223	0.68538
CISD1	CDGSH iron sulfur domain 1 [Source:HGNC Symbol;Acc:30880]	1.61093	0.341404
ANKRD39	ankyrin repeat domain 39 [Source:HGNC Symbol;Acc:28640]	1.04727	0.904885
AHI1	Abelson helper integration site 1 [Source:HGNC Symbol;Acc:21575]	0.655997	1.28948
KLHL17	kelch-like family member 17 [Source:HGNC Symbol;Acc:24023]	0.794865	1.14556
CXorf40B	chromosome X open reading frame 40B [Source:HGNC Symbol;Acc:17402]	1.25361	0.681021
DPH3	diphthamide biosynthesis 3 [Source:HGNC Symbol;Acc:27717]	1.46832	0.463312
THAP1	THAP domain containing, apoptosis associated protein 1 [Source:HGNC Symbol;Acc:20856]	1.47848	0.452382
MED31	mediator complex subunit 31 [Source:HGNC Symbol;Acc:24260]	1.32119	0.607073
CHCHD10	coiled-coil-helix-coiled-coil-helix domain containing 10 [Source:HGNC Symbol;Acc:15559]	1.08235	0.843248
MAD2L1BP	MAD2L1 binding protein [Source:HGNC Symbol;Acc:21059]	1.20157	0.720306
SP100	SP100 nuclear antigen [Source:HGNC Symbol;Acc:11206]	1.15684	0.762988
IGHMBP2	immunoglobulin mu binding protein 2 [Source:HGNC Symbol;Acc:5542]	1.33219	0.581968
CRLF3	cytokine receptor-like factor 3 [Source:HGNC Symbol;Acc:17177]	0.908628	1.00292
C9orf69	chromosome 9 open reading frame 69 [Source:HGNC Symbol;Acc:31009]	1.2725	0.626257
MKLN1	muskelin 1, intracellular mediator containing kelch motifs [Source:HGNC Symbol;Acc:7109]	1.03938	0.859207
CDHR2	cadherin-related family member 2 [Source:HGNC Symbol;Acc:18231]	1.09427	0.80149
C15orf57	chromosome 15 open reading frame 57 [Source:HGNC Symbol;Acc:28295]	1.15935	0.71965
YWHAG	tyrosine 3-monooxygenase/tryptophan 5-monooxygenase activation protein, gamma [Source:HGNC Symbol;Acc:12852]	1.3075	0.567672
SLC25A21	solute carrier family 25 (mitochondrial oxoadipate carrier), member 21 [Source:HGNC Symbol;Acc:14411]	0.336543	1.53499
RNF25	ring finger protein 25 [Source:HGNC Symbol;Acc:14662]	1.26286	0.608161
ABL2	c-abl oncogene 2, non-receptor tyrosine kinase [Source:HGNC Symbol;Acc:77]	1.26854	0.60156
TFRC	transferrin receptor [Source:HGNC Symbol;Acc:11763]	1.371	0.497211
RAB38	RAB38, member RAS oncogene family [Source:HGNC Symbol;Acc:9776]	0.693138	1.17339
SOCS4	suppressor of cytokine signaling 4 [Source:HGNC Symbol;Acc:19392]	1.21581	0.642235
TAF12	TAF12 RNA polymerase II, TATA box binding protein (TBP)-associated factor, 20kDa [Source:HGNC Symbol;Acc:11545]	1.16556	0.690248
DUS1L	dihydrouridine synthase 1-like (S. cerevisiae) [Source:HGNC Symbol;Acc:30086]	0.955428	0.897344
TBC1D16	TBC1 domain family, member 16 [Source:HGNC Symbol;Acc:28356]	0.794563	1.0577
TMEM51	transmembrane protein 51 [Source:HGNC Symbol;Acc:25488]	0.565991	1.28488
DPM1	dolichyl-phosphate mannosyltransferase polypeptide 1, catalytic subunit [Source:HGNC Symbol;Acc:3005]	1.21573	0.627505
EPB41L3	erythrocyte membrane protein band 4.1-like 3 [Source:HGNC Symbol;Acc:3380]	1.0141	0.823766
CERS1	ceramide synthase 1 [Source:HGNC Symbol;Acc:14253]	0.0893861	1.74814
PSD	pleckstrin and Sec7 domain containing [Source:HGNC Symbol;Acc:9507]	0.392188	1.44404
TMEM171	transmembrane protein 171 [Source:HGNC Symbol;Acc:27031]	0.937577	0.885878
STAM2	signal transducing adaptor molecule (SH3 domain and ITAM motif) 2 [Source:HGNC Symbol;Acc:11358]	1.04631	0.775596
ENDOG	endonuclease G [Source:HGNC Symbol;Acc:3346]	0.643425	1.1714
DMXL2	Dmx-like 2 [Source:HGNC Symbol;Acc:2938]	1.2129	0.601903
VAC14	Vac14 homolog (S. cerevisiae) [Source:HGNC Symbol;Acc:25507]	1.18458	0.622279
SMCR8	Smith-Magenis syndrome chromosome region, candidate 8 [Source:HGNC Symbol;Acc:17921]	1.21861	0.583043
MTRF1L	mitochondrial translational release factor 1-like [Source:HGNC Symbol;Acc:21051]	1.01532	0.781292
ABCD1	ATP-binding cassette, sub-family D (ALD), member 1 [Source:HGNC Symbol;Acc:61]	1.04022	0.750941
XIAP	X-linked inhibitor of apoptosis [Source:HGNC Symbol;Acc:592]	1.01912	0.77078
PPP3R1	protein phosphatase 3, regulatory subunit B, alpha [Source:HGNC Symbol;Acc:9317]	1.11758	0.666499
ARHGAP39	Rho GTPase activating protein 39 [Source:HGNC Symbol;Acc:29351]	0.9659	0.815449
MORC3	MORC family CW-type zinc finger 3 [Source:HGNC Symbol;Acc:23572]	0.978418	0.798154
FGFR1OP	FGFR1 oncogene partner [Source:HGNC Symbol;Acc:17012]	0.777121	0.994635
DDHD1	DDHD domain containing 1 [Source:HGNC Symbol;Acc:19714]	1.48926	0.277769
PTS	6-pyruvoyltetrahydropterin synthase [Source:HGNC Symbol;Acc:9689]	1.00129	0.765592
ABHD17B	abhydrolase domain containing 17B [Source:HGNC Symbol;Acc:24278]	1.24259	0.524182
AGAP3	ArfGAP with GTPase domain, ankyrin repeat and PH domain 3 [Source:HGNC Symbol;Acc:16923]	1.07333	0.69004
SSSCA1	Sjogren syndrome/scleroderma autoantigen 1 [Source:HGNC Symbol;Acc:11328]	1.1144	0.644703
POLR2H	polymerase (RNA) II (DNA directed) polypeptide H [Source:HGNC Symbol;Acc:9195]	0.904637	0.849208
ST20	suppressor of tumorigenicity 20 [Source:HGNC Symbol;Acc:33520]	0.835748	0.917004
ZNF576	zinc finger protein 576 [Source:HGNC Symbol;Acc:28357]	1.02717	0.724796
ITPR2	inositol 1,4,5-trisphosphate receptor, type 2 [Source:HGNC Symbol;Acc:6181]	1.14827	0.601032
LTB4R2	leukotriene B4 receptor 2 [Source:HGNC Symbol;Acc:19260]	0.323106	1.42355
MRGBP	MRG/MORF4L binding protein [Source:HGNC Symbol;Acc:15866]	0.977234	0.769391
KLF16	Kruppel-like factor 16 [Source:HGNC Symbol;Acc:16857]	0.920544	0.804705
DSCR3	Down syndrome critical region gene 3 [Source:HGNC Symbol;Acc:3044]	1.37582	0.349259
SDHAF2	succinate dehydrogenase complex assembly factor 2 [Source:HGNC Symbol;Acc:26034]	1.11937	0.599162
AKAP11	A kinase (PRKA) anchor protein 11 [Source:HGNC Symbol;Acc:369]	1.0924	0.622136
FBXL6	F-box and leucine-rich repeat protein 6 [Source:HGNC Symbol;Acc:13603]	1.01801	0.695924
AVL9	AVL9 homolog (S. cerevisiase) [Source:HGNC Symbol;Acc:28994]	0.980027	0.732461
LNPEP	leucyl/cystinyl aminopeptidase [Source:HGNC Symbol;Acc:6656]	1.35619	0.35616
PARVB	parvin, beta [Source:HGNC Symbol;Acc:14653]	0.67961	1.01921
RAB3D	RAB3D, member RAS oncogene family [Source:HGNC Symbol;Acc:9779]	0.91452	0.78
UBE2D1	ubiquitin-conjugating enzyme E2D 1 [Source:HGNC Symbol;Acc:12474]	1.31033	0.383382
CYP27B1	cytochrome P450, family 27, subfamily B, polypeptide 1 [Source:HGNC Symbol;Acc:2606]	0.194373	1.49729
ARFIP2	ADP-ribosylation factor interacting protein 2 [Source:HGNC Symbol;Acc:17160]	1.18176	0.496555
FKBP1B	FK506 binding protein 1B, 12.6 kDa [Source:HGNC Symbol;Acc:3712]	0.757034	0.919784
SELO	Selenoprotein O [Source:UniProtKB/Swiss-Prot;Acc:Q9BVL4]	1.01026	0.662548
ZFP69B	ZFP69 zinc finger protein B [Source:HGNC Symbol;Acc:28053]	0.544556	1.12479
MICALL1	MICAL-like 1 [Source:HGNC Symbol;Acc:29804]	0.982823	0.684326
VAX2	ventral anterior homeobox 2 [Source:HGNC Symbol;Acc:12661]	0.529083	1.13783
PTPN3	protein tyrosine phosphatase, non-receptor type 3 [Source:HGNC Symbol;Acc:9655]	0.264595	1.39843
TRAPPC2P1	trafficking protein particle complex 2 pseudogene 1 [Source:HGNC Symbol;Acc:10710]	1.09716	0.563512
EML6	echinoderm microtubule associated protein like 6 [Source:HGNC Symbol;Acc:35412]	0.119481	1.53764
PGM3	phosphoglucomutase 3 [Source:HGNC Symbol;Acc:8907]	1.07918	0.573988
VSNL1	visinin-like 1 [Source:HGNC Symbol;Acc:12722]	0.176547	1.47368
KATNB1	katanin p80 (WD repeat containing) subunit B 1 [Source:HGNC Symbol;Acc:6217]	0.749883	0.898061
RNFT1	ring finger protein, transmembrane 1 [Source:HGNC Symbol;Acc:30206]	1.19242	0.454026
COMMD5	COMM domain containing 5 [Source:HGNC Symbol;Acc:17902]	1.02072	0.625541
QRICH2	glutamine rich 2 [Source:HGNC Symbol;Acc:25326]	0.53002	1.11568
RHOF	ras homolog family member F (in filopodia) [Source:HGNC Symbol;Acc:15703]	0.238006	1.40423
ELOVL1	ELOVL fatty acid elongase 1 [Source:HGNC Symbol;Acc:14418]	1.45667	0.185381
RNMTL1	RNA methyltransferase like 1 [Source:HGNC Symbol;Acc:18485]	1.19071	0.450029
ZNF217	zinc finger protein 217 [Source:HGNC Symbol;Acc:13009]	0.425272	1.21542
UBQLN4	ubiquilin 4 [Source:HGNC Symbol;Acc:1237]	1.01382	0.626304
CAMSAP2	calmodulin regulated spectrin-associated protein family, member 2 [Source:HGNC Symbol;Acc:29188]	1.11418	0.523714
ADRM1	adhesion regulating molecule 1 [Source:HGNC Symbol;Acc:15759]	0.98029	0.65636
ALG3	ALG3, alpha-1,3- mannosyltransferase [Source:HGNC Symbol;Acc:23056]	1.15345	0.478741
NARS	asparaginyl-tRNA synthetase [Source:HGNC Symbol;Acc:7643]	1.08641	0.542316
C2orf82	chromosome 2 open reading frame 82 [Source:HGNC Symbol;Acc:33763]	0.46326	1.16409
KDM5C	lysine (K)-specific demethylase 5C [Source:HGNC Symbol;Acc:11114]	0.775883	0.851271
ME2	malic enzyme 2, NAD(+)-dependent, mitochondrial [Source:HGNC Symbol;Acc:6984]	1.26525	0.360664
PPA2	pyrophosphatase (inorganic) 2 [Source:HGNC Symbol;Acc:28883]	0.909048	0.716007
SERP2	stress-associated endoplasmic reticulum protein family member 2 [Source:HGNC Symbol;Acc:20607]	0.859232	0.765167
ETV3	ets variant 3 [Source:HGNC Symbol;Acc:3492]	0.797128	0.827066
AMIGO2	adhesion molecule with Ig-like domain 2 [Source:HGNC Symbol;Acc:24073]	1.15015	0.474023
SDCCAG3	serologically defined colon cancer antigen 3 [Source:HGNC Symbol;Acc:10667]	0.970239	0.653654
POLR1C	polymerase (RNA) I polypeptide C, 30kDa [Source:HGNC Symbol;Acc:20194]	1.20996	0.412827
LRRC8A	leucine rich repeat containing 8 family, member A [Source:HGNC Symbol;Acc:19027]	0.567208	1.04646
POLR3E	polymerase (RNA) III (DNA directed) polypeptide E (80kD) [Source:HGNC Symbol;Acc:30347]	0.936518	0.676959
SS18L2	synovial sarcoma translocation gene on chromosome 18-like 2 [Source:HGNC Symbol;Acc:15593]	0.857078	0.756025
ZNF749	zinc finger protein 749 [Source:HGNC Symbol;Acc:32783]	1.03669	0.568419
RNF126	ring finger protein 126 [Source:HGNC Symbol;Acc:21151]	0.699199	0.903711
HECTD2	HECT domain containing E3 ubiquitin protein ligase 2 [Source:HGNC Symbol;Acc:26736]	1.30937	0.291793
CUTC	cutC copper transporter [Source:HGNC Symbol;Acc:24271]	0.870689	0.727389
GNA13	guanine nucleotide binding protein (G protein), alpha 13 [Source:HGNC Symbol;Acc:4381]	0.946295	0.650628
ANKRD36	ankyrin repeat domain 36 [Source:HGNC Symbol;Acc:24079]	0.211098	1.37253
TC2N	tandem C2 domains, nuclear [Source:HGNC Symbol;Acc:19859]	0.307878	1.27273
C10orf88	chromosome 10 open reading frame 88 [Source:HGNC Symbol;Acc:25822]	1.00758	0.571
SUPT5H	suppressor of Ty 5 homolog (S. cerevisiae) [Source:HGNC Symbol;Acc:11469]	1.13448	0.444054
UBE2V1	ubiquitin-conjugating enzyme E2 variant 1 [Source:HGNC Symbol;Acc:12494]	0.900158	0.677118
NDUFAF4	NADH dehydrogenase (ubiquinone) complex I, assembly factor 4 [Source:HGNC Symbol;Acc:21034]	1.20147	0.374291
LYPLAL1	lysophospholipase-like 1 [Source:HGNC Symbol;Acc:20440]	1.21459	0.359571
C3orf58	chromosome 3 open reading frame 58 [Source:HGNC Symbol;Acc:28490]	0.909633	0.662632
PIK3CD	phosphatidylinositol-4,5-bisphosphate 3-kinase, catalytic subunit delta [Source:HGNC Symbol;Acc:8977]	0.274915	1.29119
DSE	dermatan sulfate epimerase [Source:HGNC Symbol;Acc:21144]	0.644181	0.920966
SPTY2D1	SPT2, Suppressor of Ty, domain containing 1 (S. cerevisiae) [Source:HGNC Symbol;Acc:26818]	1.04441	0.518669
PIM3	pim-3 oncogene [Source:HGNC Symbol;Acc:19310]	0.440687	1.11947
ENTPD6	ectonucleoside triphosphate diphosphohydrolase 6 (putative) [Source:HGNC Symbol;Acc:3368]	1.04355	0.516034
TBC1D9	TBC1 domain family, member 9 (with GRAM domain) [Source:HGNC Symbol;Acc:21710]	1.05244	0.506957
COX7A2L	cytochrome c oxidase subunit VIIa polypeptide 2 like [Source:HGNC Symbol;Acc:2289]	0.946813	0.612198
ZNF800	zinc finger protein 800 [Source:HGNC Symbol;Acc:27267]	0.93611	0.621685
LTB4R2	Leukotriene B4 receptor 2 [Source:UniProtKB/Swiss-Prot;Acc:Q9NPC1]	0.130327	1.42355
MIPOL1	mirror-image polydactyly 1 [Source:HGNC Symbol;Acc:21460]	0.784379	0.76235
NRBP1	nuclear receptor binding protein 1 [Source:HGNC Symbol;Acc:7993]	1.04278	0.503606
MAP7D1	MAP7 domain containing 1 [Source:HGNC Symbol;Acc:25514]	1.04798	0.493133
MAP2K2	mitogen-activated protein kinase kinase 2 [Source:HGNC Symbol;Acc:6842]	0.957762	0.573928
RAP1A	RAP1A, member of RAS oncogene family [Source:HGNC Symbol;Acc:9855]	1.06869	0.46144
NR2F6	nuclear receptor subfamily 2, group F, member 6 [Source:HGNC Symbol;Acc:7977]	0.723412	0.802046
CSNK2B	casein kinase 2, beta polypeptide [Source:HGNC Symbol;Acc:2460]	0.908196	0.616305
NDUFAB1	NADH dehydrogenase (ubiquinone) 1, alpha/beta subcomplex, 1, 8kDa [Source:HGNC Symbol;Acc:7694]	0.87728	0.646396
OSBPL11	oxysterol binding protein-like 11 [Source:HGNC Symbol;Acc:16397]	1.13144	0.388708
ACOX1	acyl-CoA oxidase 1, palmitoyl [Source:HGNC Symbol;Acc:119]	1.15773	0.356126
FBXL15	F-box and leucine-rich repeat protein 15 [Source:HGNC Symbol;Acc:28155]	1.00024	0.512932
CCDC126	coiled-coil domain containing 126 [Source:HGNC Symbol;Acc:22398]	0.976335	0.534581
COQ9	coenzyme Q9 [Source:HGNC Symbol;Acc:25302]	0.944809	0.56176
ZMYND19	zinc finger, MYND-type containing 19 [Source:HGNC Symbol;Acc:21146]	0.654361	0.851889
SCAF1	SR-related CTD-associated factor 1 [Source:HGNC Symbol;Acc:30403]	0.997528	0.506504
SIRT7	sirtuin 7 [Source:HGNC Symbol;Acc:14935]	0.93763	0.56459
KLHL11	kelch-like family member 11 [Source:HGNC Symbol;Acc:19008]	1.01104	0.490383
POLR3D	polymerase (RNA) III (DNA directed) polypeptide D, 44kDa [Source:HGNC Symbol;Acc:1080]	0.759073	0.739103
C6orf203	chromosome 6 open reading frame 203 [Source:HGNC Symbol;Acc:17971]	1.13376	0.362711
PPP4R2	protein phosphatase 4, regulatory subunit 2 [Source:HGNC Symbol;Acc:18296]	1.0403	0.455628
FLYWCH2	FLYWCH family member 2 [Source:HGNC Symbol;Acc:25178]	0.706041	0.788613
UBE2E3	ubiquitin-conjugating enzyme E2E 3 [Source:HGNC Symbol;Acc:12479]	1.12012	0.372626
MTFR1	mitochondrial fission regulator 1 [Source:HGNC Symbol;Acc:29510]	0.593082	0.89623
ZFP91	ZFP91 zinc finger protein [Source:HGNC Symbol;Acc:14983]	0.408841	1.07912
MLANA	melan-A [Source:HGNC Symbol;Acc:7124]	0.187267	1.29896
PIGA	phosphatidylinositol glycan anchor biosynthesis, class A [Source:HGNC Symbol;Acc:8957]	0.423233	1.05548
PER1	period circadian clock 1 [Source:HGNC Symbol;Acc:8845]	0.190505	1.28261
SERP1	stress-associated endoplasmic reticulum protein 1 [Source:HGNC Symbol;Acc:10759]	0.961903	0.510566
ISG20L2	interferon stimulated exonuclease gene 20kDa-like 2 [Source:HGNC Symbol;Acc:25745]	0.878007	0.593518
MIB1	mindbomb E3 ubiquitin protein ligase 1 [Source:HGNC Symbol;Acc:21086]	0.79494	0.67629
INO80C	INO80 complex subunit C [Source:HGNC Symbol;Acc:26994]	0.937447	0.528488
CYTH1	cytohesin 1 [Source:HGNC Symbol;Acc:9501]	0.913149	0.552278
DHX34	DEAH (Asp-Glu-Ala-His) box polypeptide 34 [Source:HGNC Symbol;Acc:16719]	1.04778	0.416931
FAM171B	family with sequence similarity 171, member B [Source:HGNC Symbol;Acc:29412]	1.27251	0.191012
QDPR	quinoid dihydropteridine reductase [Source:HGNC Symbol;Acc:9752]	1.13592	0.325173
DIS3	DIS3 mitotic control homolog (S. cerevisiae) [Source:HGNC Symbol;Acc:20604]	1.02687	0.430779
SDCCAG8	serologically defined colon cancer antigen 8 [Source:HGNC Symbol;Acc:10671]	0.779568	0.676749
KLF10	Kruppel-like factor 10 [Source:HGNC Symbol;Acc:11810]	1.10164	0.354602
LAT2	linker for activation of T cells family, member 2 [Source:HGNC Symbol;Acc:12749]	0.222218	1.23294
CNOT8	CCR4-NOT transcription complex, subunit 8 [Source:HGNC Symbol;Acc:9207]	0.735991	0.71854
SRPR	signal recognition particle receptor (docking protein) [Source:HGNC Symbol;Acc:11307]	0.76824	0.685268
MAPK8IP1	mitogen-activated protein kinase 8 interacting protein 1 [Source:HGNC Symbol;Acc:6882]	0.778043	0.673851
AFAP1L1	actin filament associated protein 1-like 1 [Source:HGNC Symbol;Acc:26714]	0.460856	0.988909
SNAP23	synaptosomal-associated protein, 23kDa [Source:HGNC Symbol;Acc:11131]	0.845484	0.603522
FAF2	Fas associated factor family member 2 [Source:HGNC Symbol;Acc:24666]	0.983353	0.463481
PYGB	phosphorylase, glycogen; brain [Source:HGNC Symbol;Acc:9723]	0.624014	0.821976
NGLY1	N-glycanase 1 [Source:HGNC Symbol;Acc:17646]	0.9515	0.490547
TANK	TRAF family member-associated NFKB activator [Source:HGNC Symbol;Acc:11562]	0.577181	0.86305
SYAP1	synapse associated protein 1 [Source:HGNC Symbol;Acc:16273]	0.895576	0.541218
METRN	meteorin, glial cell differentiation regulator [Source:HGNC Symbol;Acc:14151]	1.07763	0.356702
KIAA1033	KIAA1033 [Source:HGNC Symbol;Acc:29174]	1.25455	0.175613
ARFGAP1	ADP-ribosylation factor GTPase activating protein 1 [Source:HGNC Symbol;Acc:15852]	0.926468	0.503403
ZFYVE16	zinc finger, FYVE domain containing 16 [Source:HGNC Symbol;Acc:20756]	0.888765	0.539992
C19orf52	chromosome 19 open reading frame 52 [Source:HGNC Symbol;Acc:25152]	0.875266	0.549908
BCL7B	B-cell CLL/lymphoma 7B [Source:HGNC Symbol;Acc:1005]	0.684332	0.739864
ACYP1	acylphosphatase 1, erythrocyte (common) type [Source:HGNC Symbol;Acc:179]	0.607614	0.812577
LSM12	LSM12 homolog (S. cerevisiae) [Source:HGNC Symbol;Acc:26407]	0.709303	0.706182
ZNF706	zinc finger protein 706 [Source:HGNC Symbol;Acc:24992]	1.10828	0.305767
MRPS5	mitochondrial ribosomal protein S5 [Source:HGNC Symbol;Acc:14498]	0.861369	0.551555
RHOG	ras homolog family member G [Source:HGNC Symbol;Acc:672]	0.86696	0.542102
SENP3	SUMO1/sentrin/SMT3 specific peptidase 3 [Source:HGNC Symbol;Acc:17862]	0.857215	0.548595
HOXB6	homeobox B6 [Source:HGNC Symbol;Acc:5117]	0.741067	0.664146
PEX13	peroxisomal biogenesis factor 13 [Source:HGNC Symbol;Acc:8855]	1.04829	0.356798
AFF1	AF4/FMR2 family, member 1 [Source:HGNC Symbol;Acc:7135]	0.938973	0.464426
SLC25A33	solute carrier family 25 (pyrimidine nucleotide carrier), member 33 [Source:HGNC Symbol;Acc:29681]	0.647376	0.753766
ATG7	autophagy related 7 [Source:HGNC Symbol;Acc:16935]	0.509078	0.891859
EFHC2	EF-hand domain (C-terminal) containing 2 [Source:HGNC Symbol;Acc:26233]	0.375483	1.02545
YKT6	YKT6 v-SNARE homolog (S. cerevisiae) [Source:HGNC Symbol;Acc:16959]	0.977528	0.422606
TOMM20	translocase of outer mitochondrial membrane 20 homolog (yeast) [Source:HGNC Symbol;Acc:20947]	1.15379	0.245242
LTN1	listerin E3 ubiquitin protein ligase 1 [Source:HGNC Symbol;Acc:13082]	0.920259	0.477551
PPTC7	PTC7 protein phosphatase homolog (S. cerevisiae) [Source:HGNC Symbol;Acc:30695]	0.804764	0.590779
FAM210A	family with sequence similarity 210, member A [Source:HGNC Symbol;Acc:28346]	1.10046	0.291947
DLST	dihydrolipoamide S-succinyltransferase (E2 component of 2-oxo-glutarate complex) [Source:HGNC Symbol;Acc:2911]	1.06647	0.32491
RPS10	ribosomal protein S10 [Source:HGNC Symbol;Acc:10383]	0.467977	0.921914
INF2	inverted formin, FH2 and WH2 domain containing [Source:HGNC Symbol;Acc:23791]	1.08755	0.301362
FDX1	ferredoxin 1 [Source:HGNC Symbol;Acc:3638]	0.995935	0.391805
RAB8B	RAB8B, member RAS oncogene family [Source:HGNC Symbol;Acc:30273]	1.04593	0.33888
TSEN54	TSEN54 tRNA splicing endonuclease subunit [Source:HGNC Symbol;Acc:27561]	1.01385	0.365984
OGFOD1	2-oxoglutarate and iron-dependent oxygenase domain containing 1 [Source:HGNC Symbol;Acc:25585]	0.75109	0.626021
TRMT2A	tRNA methyltransferase 2 homolog A (S. cerevisiae) [Source:HGNC Symbol;Acc:24974]	0.888039	0.486586
DPY30	dpy-30 homolog (C. elegans) [Source:HGNC Symbol;Acc:24590]	1.13237	0.241527
EPS15L1	epidermal growth factor receptor pathway substrate 15-like 1 [Source:HGNC Symbol;Acc:24634]	0.835644	0.537672
GSTT2B	glutathione S-transferase theta 2B (gene/pseudogene) [Source:HGNC Symbol;Acc:33437]	0.835808	0.537236
MT-ATP6	mitochondrially encoded ATP synthase 6 [Source:HGNC Symbol;Acc:7414]	0.688575	0.681953
REPS1	RALBP1 associated Eps domain containing 1 [Source:HGNC Symbol;Acc:15578]	0.80134	0.568634
TPRN	taperin [Source:HGNC Symbol;Acc:26894]	0.767516	0.602237
EXTL2	exostosin-like glycosyltransferase 2 [Source:HGNC Symbol;Acc:3516]	1.01684	0.352076
LTB4R	leukotriene B4 receptor [Source:HGNC Symbol;Acc:6713]	0.257996	1.10878
ATPAF2	ATP synthase mitochondrial F1 complex assembly factor 2 [Source:HGNC Symbol;Acc:18802]	0.739619	0.626574
LAP3	leucine aminopeptidase 3 [Source:HGNC Symbol;Acc:18449]	0.819362	0.54678
ZNF229	zinc finger protein 229 [Source:HGNC Symbol;Acc:13022]	0.646978	0.718642
RGS17	regulator of G-protein signaling 17 [Source:HGNC Symbol;Acc:14088]	0.965774	0.397544
SLC9A3	solute carrier family 9, subfamily A (NHE3, cation proton antiporter 3), member 3 [Source:HGNC Symbol;Acc:11073]	0.623275	0.739167
STYX	serine/threonine/tyrosine interacting protein [Source:HGNC Symbol;Acc:11447]	1.10045	0.261102
KLHL26	kelch-like family member 26 [Source:HGNC Symbol;Acc:25623]	0.608339	0.751401
SSU72	SSU72 RNA polymerase II CTD phosphatase homolog (S. cerevisiae) [Source:HGNC Symbol;Acc:25016]	0.768656	0.589175
SOCS7	suppressor of cytokine signaling 7 [Source:HGNC Symbol;Acc:29846]	0.626016	0.728535
PHC2	polyhomeotic homolog 2 (Drosophila) [Source:HGNC Symbol;Acc:3183]	0.680659	0.667808
EIF2A	eukaryotic translation initiation factor 2A, 65kDa [Source:HGNC Symbol;Acc:3254]	1.12543	0.21932
TRAPPC10	trafficking protein particle complex 10 [Source:HGNC Symbol;Acc:11868]	0.657979	0.686752
SLK	STE20-like kinase [Source:HGNC Symbol;Acc:11088]	0.814017	0.527833
MT-ATP8	mitochondrially encoded ATP synthase 8 [Source:HGNC Symbol;Acc:7415]	0.628748	0.712313
KRI1	KRI1 homolog (S. cerevisiae) [Source:HGNC Symbol;Acc:25769]	0.687764	0.647285
MPG	N-methylpurine-DNA glycosylase [Source:HGNC Symbol;Acc:7211]	0.324698	1.00898
ZFYVE19	zinc finger, FYVE domain containing 19 [Source:HGNC Symbol;Acc:20758]	0.547874	0.785608
ABCC10	ATP-binding cassette, sub-family C (CFTR/MRP), member 10 [Source:HGNC Symbol;Acc:52]	0.685218	0.648203
GPATCH2L	G patch domain containing 2-like [Source:HGNC Symbol;Acc:20210]	0.662983	0.667634
APRT	adenine phosphoribosyltransferase [Source:HGNC Symbol;Acc:626]	0.888443	0.440945
AFF4	AF4/FMR2 family, member 4 [Source:HGNC Symbol;Acc:17869]	0.863667	0.463221
RHOC	ras homolog family member C [Source:HGNC Symbol;Acc:669]	0.711787	0.612108
ACBD3	acyl-CoA binding domain containing 3 [Source:HGNC Symbol;Acc:15453]	0.872599	0.449708
NRP1	neuropilin 1 [Source:HGNC Symbol;Acc:8004]	0.863714	0.458566
TATDN2	TatD DNase domain containing 2 [Source:HGNC Symbol;Acc:28988]	0.865617	0.455273
AP3M1	adaptor-related protein complex 3, mu 1 subunit [Source:HGNC Symbol;Acc:569]	0.708947	0.604985
APIP	APAF1 interacting protein [Source:HGNC Symbol;Acc:17581]	0.919007	0.393367
LMTK2	lemur tyrosine kinase 2 [Source:HGNC Symbol;Acc:17880]	0.687607	0.622408
MEPCE	methylphosphate capping enzyme [Source:HGNC Symbol;Acc:20247]	0.99262	0.315055
CEP120	centrosomal protein 120kDa [Source:HGNC Symbol;Acc:26690]	0.62582	0.680317
DIMT1	DIM1 dimethyladenosine transferase 1 homolog (S. cerevisiae) [Source:HGNC Symbol;Acc:30217]	0.821841	0.478427
MAPKBP1	mitogen-activated protein kinase binding protein 1 [Source:HGNC Symbol;Acc:29536]	0.402604	0.895018
VIMP	VCP-interacting membrane protein [Source:HGNC Symbol;Acc:30396]	0.803646	0.492339
SLFN5	schlafen family member 5 [Source:HGNC Symbol;Acc:28286]	0.907889	0.386986
SLAIN2	SLAIN motif family, member 2 [Source:HGNC Symbol;Acc:29282]	0.83403	0.459038
NARF	nuclear prelamin A recognition factor [Source:HGNC Symbol;Acc:29916]	0.269628	1.02338
STK32C	serine/threonine kinase 32C [Source:HGNC Symbol;Acc:21332]	0.823697	0.465783
PTAR1	protein prenyltransferase alpha subunit repeat containing 1 [Source:HGNC Symbol;Acc:30449]	0.918854	0.362945
PPP3CB	protein phosphatase 3, catalytic subunit, beta isozyme [Source:HGNC Symbol;Acc:9315]	0.522474	0.757418
SPATA2	spermatogenesis associated 2 [Source:HGNC Symbol;Acc:14681]	0.625794	0.654026
PCGF3	polycomb group ring finger 3 [Source:HGNC Symbol;Acc:10066]	0.710513	0.5689
TBC1D10B	TBC1 domain family, member 10B [Source:HGNC Symbol;Acc:24510]	0.737463	0.540425
CNBP	CCHC-type zinc finger, nucleic acid binding protein [Source:HGNC Symbol;Acc:13164]	1.08489	0.19138
ANKRD13D	ankyrin repeat domain 13 family, member D [Source:HGNC Symbol;Acc:27880]	0.351403	0.920468
ATL2	atlastin GTPase 2 [Source:HGNC Symbol;Acc:24047]	0.768777	0.500085
KATNBL1	katanin p80 subunit B-like 1 [Source:HGNC Symbol;Acc:26199]	0.692678	0.574796
PARP4	poly (ADP-ribose) polymerase family, member 4 [Source:HGNC Symbol;Acc:271]	0.491896	0.774942
TNFRSF1B	tumor necrosis factor receptor superfamily, member 1B [Source:HGNC Symbol;Acc:11917]	0.253562	1.01199
CCNT1	cyclin T1 [Source:HGNC Symbol;Acc:1599]	0.487309	0.776036
MRPS36	mitochondrial ribosomal protein S36 [Source:HGNC Symbol;Acc:16631]	0.65672	0.601484
CSNK2A1	casein kinase 2, alpha 1 polypeptide [Source:HGNC Symbol;Acc:2457]	0.714074	0.539623
MMGT1	membrane magnesium transporter 1 [Source:HGNC Symbol;Acc:28100]	0.818632	0.434832
PCGF1	polycomb group ring finger 1 [Source:HGNC Symbol;Acc:17615]	0.763956	0.488518
KAT2A	K(lysine) acetyltransferase 2A [Source:HGNC Symbol;Acc:4201]	0.855572	0.39446
DGKE	diacylglycerol kinase, epsilon 64kDa [Source:HGNC Symbol;Acc:2852]	0.225118	1.02447
PTGER4	prostaglandin E receptor 4 (subtype EP4) [Source:HGNC Symbol;Acc:9596]	0.854416	0.394267
FAM135A	family with sequence similarity 135, member A [Source:HGNC Symbol;Acc:21084]	0.881109	0.36652
MAP3K2	mitogen-activated protein kinase kinase kinase 2 [Source:HGNC Symbol;Acc:6854]	0.66603	0.580881
EPN2	epsin 2 [Source:HGNC Symbol;Acc:18639]	0.460745	0.784364
CCNJ	cyclin J [Source:HGNC Symbol;Acc:23434]	0.718124	0.524146
GTPBP3	GTP binding protein 3 (mitochondrial) [Source:HGNC Symbol;Acc:14880]	0.330958	0.909104
USP32	ubiquitin specific peptidase 32 [Source:HGNC Symbol;Acc:19143]	0.86137	0.378615
DUSP14	dual specificity phosphatase 14 [Source:HGNC Symbol;Acc:17007]	0.923629	0.311684
BRAT1	BRCA1-associated ATM activator 1 [Source:HGNC Symbol;Acc:21701]	0.602448	0.630871
PURA	purine-rich element binding protein A [Source:HGNC Symbol;Acc:9701]	0.444724	0.787844
FGFR1OP2	FGFR1 oncogene partner 2 [Source:HGNC Symbol;Acc:23098]	0.921447	0.307583
CDK5RAP1	CDK5 regulatory subunit associated protein 1 [Source:HGNC Symbol;Acc:15880]	0.902314	0.326063
KIAA1919	KIAA1919 [Source:HGNC Symbol;Acc:21053]	0.684353	0.542185
USP45	ubiquitin specific peptidase 45 [Source:HGNC Symbol;Acc:20080]	0.703635	0.520043
THAP4	THAP domain containing 4 [Source:HGNC Symbol;Acc:23187]	0.734409	0.487535
ENTPD1	ectonucleoside triphosphate diphosphohydrolase 1 [Source:HGNC Symbol;Acc:3363]	0.873704	0.347798
TOPORS	topoisomerase I binding, arginine/serine-rich, E3 ubiquitin protein ligase [Source:HGNC Symbol;Acc:21653]	0.870303	0.349222
TSR3	TSR3, 20S rRNA accumulation, homolog (S. cerevisiae) [Source:HGNC Symbol;Acc:14175]	0.908284	0.306909
METTL23	methyltransferase like 23 [Source:HGNC Symbol;Acc:26988]	0.8736	0.338863
PRPSAP1	phosphoribosyl pyrophosphate synthetase-associated protein 1 [Source:HGNC Symbol;Acc:9466]	0.545872	0.664994
SNX11	sorting nexin 11 [Source:HGNC Symbol;Acc:14975]	0.692828	0.51527
GAPVD1	GTPase activating protein and VPS9 domains 1 [Source:HGNC Symbol;Acc:23375]	0.504013	0.702663
TROVE2	TROVE domain family, member 2 [Source:HGNC Symbol;Acc:11313]	0.72423	0.478485
C19orf43	chromosome 19 open reading frame 43 [Source:HGNC Symbol;Acc:28424]	0.86894	0.330566
RPS6KC1	ribosomal protein S6 kinase, 52kDa, polypeptide 1 [Source:HGNC Symbol;Acc:10439]	0.73405	0.460792
SIGMAR1	sigma non-opioid intracellular receptor 1 [Source:HGNC Symbol;Acc:8157]	0.962436	0.231676
BCORL1	BCL6 corepressor-like 1 [Source:HGNC Symbol;Acc:25657]	0.27047	0.921727
PTRH2	peptidyl-tRNA hydrolase 2 [Source:HGNC Symbol;Acc:24265]	0.492875	0.696907
FLAD1	flavin adenine dinucleotide synthetase 1 [Source:HGNC Symbol;Acc:24671]	0.809272	0.380495
VPS4A	vacuolar protein sorting 4 homolog A (S. cerevisiae) [Source:HGNC Symbol;Acc:13488]	0.846408	0.341784
SPRED1	sprouty-related, EVH1 domain containing 1 [Source:HGNC Symbol;Acc:20249]	0.997516	0.190322
HOXB5	homeobox B5 [Source:HGNC Symbol;Acc:5116]	0.556806	0.631011
SGSM3	small G protein signaling modulator 3 [Source:HGNC Symbol;Acc:25228]	0.35528	0.832459
ASB13	ankyrin repeat and SOCS box containing 13 [Source:HGNC Symbol;Acc:19765]	0.63818	0.545558
VPS13A	vacuolar protein sorting 13 homolog A (S. cerevisiae) [Source:HGNC Symbol;Acc:1908]	0.717649	0.461039
ZNF770	zinc finger protein 770 [Source:HGNC Symbol;Acc:26061]	0.828052	0.349599
SHROOM4	shroom family member 4 [Source:HGNC Symbol;Acc:29215]	0.558113	0.619288
RHOB	ras homolog family member B [Source:HGNC Symbol;Acc:668]	0.947328	0.229228
PANK4	pantothenate kinase 4 [Source:HGNC Symbol;Acc:19366]	0.281898	0.890911
GAS8	growth arrest-specific 8 [Source:HGNC Symbol;Acc:4166]	0.477514	0.689201
CACUL1	CDK2-associated, cullin domain 1 [Source:HGNC Symbol;Acc:23727]	0.610708	0.551271
GNL3L	guanine nucleotide binding protein-like 3 (nucleolar)-like [Source:HGNC Symbol;Acc:25553]	0.670179	0.491777
UBE3D	ubiquitin protein ligase E3D [Source:HGNC Symbol;Acc:21381]	0.62971	0.531487
ATF5	activating transcription factor 5 [Source:HGNC Symbol;Acc:790]	0.853941	0.30638
NDUFB2	NADH dehydrogenase (ubiquinone) 1 beta subcomplex, 2, 8kDa [Source:HGNC Symbol;Acc:7697]	0.847882	0.311664
ALDH9A1	aldehyde dehydrogenase 9 family, member A1 [Source:HGNC Symbol;Acc:412]	0.710024	0.449198
CRKL	v-crk avian sarcoma virus CT10 oncogene homolog-like [Source:HGNC Symbol;Acc:2363]	0.778064	0.379515
DPM2	dolichyl-phosphate mannosyltransferase polypeptide 2, regulatory subunit [Source:HGNC Symbol;Acc:3006]	0.761833	0.395269
TRAF4	TNF receptor-associated factor 4 [Source:HGNC Symbol;Acc:12034]	0.607225	0.544531
PDXDC1	pyridoxal-dependent decarboxylase domain containing 1 [Source:HGNC Symbol;Acc:28995]	0.651661	0.499164
TMEM241	transmembrane protein 241 [Source:HGNC Symbol;Acc:31723]	0.287011	0.858764
RNF4	ring finger protein 4 [Source:HGNC Symbol;Acc:10067]	0.575503	0.569128
DGKD	diacylglycerol kinase, delta 130kDa [Source:HGNC Symbol;Acc:2851]	0.482395	0.660029
MED18	mediator complex subunit 18 [Source:HGNC Symbol;Acc:25944]	0.871073	0.27129
NDUFS4	NADH dehydrogenase (ubiquinone) Fe-S protein 4, 18kDa (NADH-coenzyme Q reductase) [Source:HGNC Symbol;Acc:7711]	0.802043	0.338937
SS18L1	synovial sarcoma translocation gene on chromosome 18-like 1 [Source:HGNC Symbol;Acc:15592]	0.405001	0.735819
DTX2	deltex homolog 2 (Drosophila) [Source:HGNC Symbol;Acc:15973]	0.268261	0.871193
AKT1S1	AKT1 substrate 1 (proline-rich) [Source:HGNC Symbol;Acc:28426]	0.73515	0.403917
BAIAP2	BAI1-associated protein 2 [Source:HGNC Symbol;Acc:947]	0.453438	0.684485
CCDC28A	coiled-coil domain containing 28A [Source:HGNC Symbol;Acc:21098]	0.470348	0.66704
ARL5B	ADP-ribosylation factor-like 5B [Source:HGNC Symbol;Acc:23052]	0.749477	0.387305
ABHD13	abhydrolase domain containing 13 [Source:HGNC Symbol;Acc:20293]	0.682455	0.454013
RWDD4	RWD domain containing 4 [Source:HGNC Symbol;Acc:23750]	0.793219	0.340409
DENND1A	DENN/MADD domain containing 1A [Source:HGNC Symbol;Acc:29324]	0.873022	0.259271
RABEP1	rabaptin, RAB GTPase binding effector protein 1 [Source:HGNC Symbol;Acc:17677]	0.728249	0.403655
PRRC1	proline-rich coiled-coil 1 [Source:HGNC Symbol;Acc:28164]	0.794888	0.336386
MED19	mediator complex subunit 19 [Source:HGNC Symbol;Acc:29600]	0.752232	0.37841
BOD1L1	biorientation of chromosomes in cell division 1-like 1 [Source:HGNC Symbol;Acc:31792]	0.551604	0.577757
XRRA1	X-ray radiation resistance associated 1 [Source:HGNC Symbol;Acc:18868]	0.0100657	1.11683
LMAN1	lectin, mannose-binding, 1 [Source:HGNC Symbol;Acc:6631]	0.604493	0.516297
FAM65A	family with sequence similarity 65, member A [Source:HGNC Symbol;Acc:25836]	0.747918	0.372462
ACOT9	acyl-CoA thioesterase 9 [Source:HGNC Symbol;Acc:17152]	0.64406	0.4714
RAPGEF3	Rap guanine nucleotide exchange factor (GEF) 3 [Source:HGNC Symbol;Acc:16629]	0.330569	0.782655
PIK3C2A	phosphatidylinositol-4-phosphate 3-kinase, catalytic subunit type 2 alpha [Source:HGNC Symbol;Acc:8971]	0.939358	0.170311
MRI1	methylthioribose-1-phosphate isomerase 1 [Source:HGNC Symbol;Acc:28469]	0.387299	0.717471
CTDP1	CTD (carboxy-terminal domain, RNA polymerase II, polypeptide A) phosphatase, subunit 1 [Source:HGNC Symbol;Acc:2498]	0.855743	0.244847
UBE2D2	ubiquitin-conjugating enzyme E2D 2 [Source:HGNC Symbol;Acc:12475]	0.587085	0.509765
SMN1	survival of motor neuron 1, telomeric [Source:HGNC Symbol;Acc:11117]	0.607662	0.485549
ARNTL	aryl hydrocarbon receptor nuclear translocator-like [Source:HGNC Symbol;Acc:701]	0.729209	0.362848
PDIK1L	PDLIM1 interacting kinase 1 like [Source:HGNC Symbol;Acc:18981]	0.546742	0.540562
RBAK	RB-associated KRAB zinc finger [Source:HGNC Symbol;Acc:17680]	0.621062	0.465961
GTF3C1	general transcription factor IIIC, polypeptide 1, alpha 220kDa [Source:HGNC Symbol;Acc:4664]	0.709019	0.376802
LAMTOR5	late endosomal/lysosomal adaptor, MAPK and MTOR activator 5 [Source:HGNC Symbol;Acc:17955]	0.761422	0.322271
DNTTIP1	deoxynucleotidyltransferase, terminal, interacting protein 1 [Source:HGNC Symbol;Acc:16160]	0.691333	0.389302
ZBTB8OS	zinc finger and BTB domain containing 8 opposite strand [Source:HGNC Symbol;Acc:24094]	0.507059	0.572609
DAGLA	diacylglycerol lipase, alpha [Source:HGNC Symbol;Acc:1165]	0.56282	0.515361
ATP11B	ATPase, class VI, type 11B [Source:HGNC Symbol;Acc:13553]	0.747276	0.330582
DNAJC24	DnaJ (Hsp40) homolog, subfamily C, member 24 [Source:HGNC Symbol;Acc:26979]	0.731971	0.345325
STARD7	StAR-related lipid transfer (START) domain containing 7 [Source:HGNC Symbol;Acc:18063]	0.856539	0.220566
PIGQ	phosphatidylinositol glycan anchor biosynthesis, class Q [Source:HGNC Symbol;Acc:14135]	0.345068	0.729266
USP10	ubiquitin specific peptidase 10 [Source:HGNC Symbol;Acc:12608]	0.477268	0.596698
BRWD1	bromodomain and WD repeat domain containing 1 [Source:HGNC Symbol;Acc:12760]	0.641786	0.430154
HOXB2	homeobox B2 [Source:HGNC Symbol;Acc:5113]	0.241458	0.830272
MPHOSPH6	M-phase phosphoprotein 6 [Source:HGNC Symbol;Acc:7214]	0.397241	0.67337
AP2M1	adaptor-related protein complex 2, mu 1 subunit [Source:HGNC Symbol;Acc:564]	0.699755	0.367956
LARP1B	La ribonucleoprotein domain family, member 1B [Source:HGNC Symbol;Acc:24704]	0.24324	0.823631
RICTOR	RPTOR independent companion of MTOR, complex 2 [Source:HGNC Symbol;Acc:28611]	0.500504	0.566071
OTUD4	OTU domain containing 4 [Source:HGNC Symbol;Acc:24949]	0.427068	0.639394
RNF166	ring finger protein 166 [Source:HGNC Symbol;Acc:28856]	0.382909	0.682625
WNK1	WNK lysine deficient protein kinase 1 [Source:HGNC Symbol;Acc:14540]	0.592518	0.472573
CDC14A	cell division cycle 14A [Source:HGNC Symbol;Acc:1718]	0.340458	0.717449
DBN1	drebrin 1 [Source:HGNC Symbol;Acc:2695]	0.920334	0.134448
TAB2	TGF-beta activated kinase 1/MAP3K7 binding protein 2 [Source:HGNC Symbol;Acc:17075]	0.506818	0.547145
MBD1	methyl-CpG binding domain protein 1 [Source:HGNC Symbol;Acc:6916]	0.704751	0.348518
ARPC5	actin related protein 2/3 complex, subunit 5, 16kDa [Source:HGNC Symbol;Acc:708]	0.651501	0.399922
RHOT1	ras homolog family member T1 [Source:HGNC Symbol;Acc:21168]	0.627881	0.42238
COPE	coatomer protein complex, subunit epsilon [Source:HGNC Symbol;Acc:2234]	0.607119	0.440323
ANAPC2	anaphase promoting complex subunit 2 [Source:HGNC Symbol;Acc:19989]	0.621831	0.424688
GBA2	glucosidase, beta (bile acid) 2 [Source:HGNC Symbol;Acc:18986]	0.619371	0.425965
NFS1	NFS1 cysteine desulfurase [Source:HGNC Symbol;Acc:15910]	0.690609	0.353888
OXA1L	oxidase (cytochrome c) assembly 1-like [Source:HGNC Symbol;Acc:8526]	0.77284	0.269937
ZNF786	zinc finger protein 786 [Source:HGNC Symbol;Acc:21806]	0.445441	0.595096
STARD3NL	STARD3 N-terminal like [Source:HGNC Symbol;Acc:19169]	0.808485	0.228421
HIPK1	homeodomain interacting protein kinase 1 [Source:HGNC Symbol;Acc:19006]	0.212339	0.82366
ZNF584	zinc finger protein 584 [Source:HGNC Symbol;Acc:27318]	0.420243	0.614799
BEND3	BEN domain containing 3 [Source:HGNC Symbol;Acc:23040]	0.430828	0.600888
SPTBN1	spectrin, beta, non-erythrocytic 1 [Source:HGNC Symbol;Acc:11275]	0.449056	0.581144
STK10	serine/threonine kinase 10 [Source:HGNC Symbol;Acc:11388]	0.64945	0.374899
PHLDB1	pleckstrin homology-like domain, family B, member 1 [Source:HGNC Symbol;Acc:23697]	0.320551	0.702947
EDF1	endothelial differentiation-related factor 1 [Source:HGNC Symbol;Acc:3164]	0.754575	0.265606
CAPZB	capping protein (actin filament) muscle Z-line, beta [Source:HGNC Symbol;Acc:1491]	0.74806	0.271391
MED26	mediator complex subunit 26 [Source:HGNC Symbol;Acc:2376]	0.462965	0.550007
ADSS	adenylosuccinate synthase [Source:HGNC Symbol;Acc:292]	0.600911	0.411398
CLEC11A	C-type lectin domain family 11, member A [Source:HGNC Symbol;Acc:10576]	0.246586	0.763947
KLHDC10	kelch domain containing 10 [Source:HGNC Symbol;Acc:22194]	0.722631	0.28462
RNF5	ring finger protein 5, E3 ubiquitin protein ligase [Source:HGNC Symbol;Acc:10068]	0.342498	0.664054
KPNA6	karyopherin alpha 6 (importin alpha 7) [Source:HGNC Symbol;Acc:6399]	0.495496	0.506879
GDAP2	ganglioside induced differentiation associated protein 2 [Source:HGNC Symbol;Acc:18010]	0.514065	0.487563
NBEAL1	neurobeachin-like 1 [Source:HGNC Symbol;Acc:20681]	0.5259	0.474901
RALGAPA1	Ral GTPase activating protein, alpha subunit 1 (catalytic) [Source:HGNC Symbol;Acc:17770]	0.538415	0.458079
ATXN3	ataxin 3 [Source:HGNC Symbol;Acc:7106]	0.722705	0.271847
POLR3H	polymerase (RNA) III (DNA directed) polypeptide H (22.9kD) [Source:HGNC Symbol;Acc:30349]	0.748006	0.244816
ARL16	ADP-ribosylation factor-like 16 [Source:HGNC Symbol;Acc:27902]	0.611563	0.380844
COL24A1	collagen, type XXIV, alpha 1 [Source:HGNC Symbol;Acc:20821]	0.179699	0.810866
MCUR1	mitochondrial calcium uniporter regulator 1 [Source:HGNC Symbol;Acc:21097]	0.639137	0.349948
SLMAP	sarcolemma associated protein [Source:HGNC Symbol;Acc:16643]	0.544956	0.437238
MTMR14	myotubularin related protein 14 [Source:HGNC Symbol;Acc:26190]	0.671906	0.303567
NBPF20	neuroblastoma breakpoint family, member 20 [Source:HGNC Symbol;Acc:32000]	0.180027	0.793002
SCNM1	sodium channel modifier 1 [Source:HGNC Symbol;Acc:23136]	0.723268	0.248778
UNC45A	unc-45 homolog A (C. elegans) [Source:HGNC Symbol;Acc:30594]	0.757165	0.212527
TRMT11	tRNA methyltransferase 11 homolog (S. cerevisiae) [Source:HGNC Symbol;Acc:21080]	0.542232	0.425249
USP31	ubiquitin specific peptidase 31 [Source:HGNC Symbol;Acc:20060]	0.589172	0.377263
GIT1	G protein-coupled receptor kinase interacting ArfGAP 1 [Source:HGNC Symbol;Acc:4272]	0.615482	0.345831
TINF2	TERF1 (TRF1)-interacting nuclear factor 2 [Source:HGNC Symbol;Acc:11824]	0.598292	0.36269
GGA3	golgi-associated, gamma adaptin ear containing, ARF binding protein 3 [Source:HGNC Symbol;Acc:17079]	0.662802	0.295073
CDK9	cyclin-dependent kinase 9 [Source:HGNC Symbol;Acc:1780]	0.740358	0.214189
ATP5E	ATP synthase, H+ transporting, mitochondrial F1 complex, epsilon subunit [Source:HGNC Symbol;Acc:838]	0.691188	0.260341
LRRC41	leucine rich repeat containing 41 [Source:HGNC Symbol;Acc:16917]	0.741282	0.206703
ING1	inhibitor of growth family, member 1 [Source:HGNC Symbol;Acc:6062]	0.410795	0.532933
MARK2	MAP/microtubule affinity-regulating kinase 2 [Source:HGNC Symbol;Acc:3332]	0.516841	0.426073
CSNK1G1	casein kinase 1, gamma 1 [Source:HGNC Symbol;Acc:2454]	0.44718	0.493474
PIBF1	progesterone immunomodulatory binding factor 1 [Source:HGNC Symbol;Acc:23352]	0.609916	0.330472
PANK1	pantothenate kinase 1 [Source:HGNC Symbol;Acc:8598]	0.347871	0.589323
LRCH4	leucine-rich repeats and calponin homology (CH) domain containing 4 [Source:HGNC Symbol;Acc:6691]	0.536875	0.40018
KEAP1	kelch-like ECH-associated protein 1 [Source:HGNC Symbol;Acc:23177]	0.741031	0.190237
MTO1	mitochondrial tRNA translation optimization 1 [Source:HGNC Symbol;Acc:19261]	0.551164	0.379159
ERCC5	excision repair cross-complementing rodent repair deficiency, complementation group 5 [Source:HGNC Symbol;Acc:3437]	0.675226	0.253721
PSMC1	proteasome (prosome, macropain) 26S subunit, ATPase, 1 [Source:HGNC Symbol;Acc:9547]	0.556673	0.371205
SNIP1	Smad nuclear interacting protein 1 [Source:HGNC Symbol;Acc:30587]	0.617878	0.307464
ERCC3	excision repair cross-complementing rodent repair deficiency, complementation group 3 [Source:HGNC Symbol;Acc:3435]	0.545202	0.379912
AP2A2	adaptor-related protein complex 2, alpha 2 subunit [Source:HGNC Symbol;Acc:562]	0.350743	0.571089
PNKP	polynucleotide kinase 3'-phosphatase [Source:HGNC Symbol;Acc:9154]	0.132257	0.787948
PWWP2A	PWWP domain containing 2A [Source:HGNC Symbol;Acc:29406]	0.409752	0.51036
PTGES2	prostaglandin E synthase 2 [Source:HGNC Symbol;Acc:17822]	0.696371	0.220829
RAB3GAP2	RAB3 GTPase activating protein subunit 2 (non-catalytic) [Source:HGNC Symbol;Acc:17168]	0.751949	0.155693
AXIN1	axin 1 [Source:HGNC Symbol;Acc:903]	0.453813	0.44906
TDG	thymine-DNA glycosylase [Source:HGNC Symbol;Acc:11700]	0.622821	0.276216
DDX59	DEAD (Asp-Glu-Ala-Asp) box polypeptide 59 [Source:HGNC Symbol;Acc:25360]	0.461432	0.436166
ZNF460	zinc finger protein 460 [Source:HGNC Symbol;Acc:21628]	0.0362592	0.860771
TMEM141	transmembrane protein 141 [Source:HGNC Symbol;Acc:28211]	0.39943	0.49738
FBXW9	F-box and WD repeat domain containing 9 [Source:HGNC Symbol;Acc:28136]	0.138472	0.755893
IRF3	interferon regulatory factor 3 [Source:HGNC Symbol;Acc:6118]	0.358513	0.535247
COX5B	cytochrome c oxidase subunit Vb [Source:HGNC Symbol;Acc:2269]	0.485543	0.407836
GK5	glycerol kinase 5 (putative) [Source:HGNC Symbol;Acc:28635]	0.136984	0.755408
PTPDC1	protein tyrosine phosphatase domain containing 1 [Source:HGNC Symbol;Acc:30184]	0.444385	0.447656
SRM	spermidine synthase [Source:HGNC Symbol;Acc:11296]	0.534232	0.352548
RAB40C	RAB40C, member RAS oncogene family [Source:HGNC Symbol;Acc:18285]	0.424858	0.458919
PELO	pelota homolog (Drosophila) [Source:HGNC Symbol;Acc:8829]	0.541213	0.341337
NRIP1	nuclear receptor interacting protein 1 [Source:HGNC Symbol;Acc:8001]	0.0491045	0.826911
ELK4	ELK4, ETS-domain protein (SRF accessory protein 1) [Source:HGNC Symbol;Acc:3326]	0.2125	0.660445
EEF1B2	eukaryotic translation elongation factor 1 beta 2 [Source:HGNC Symbol;Acc:3208]	0.72877	0.141249
GPBP1	GC-rich promoter binding protein 1 [Source:HGNC Symbol;Acc:29520]	0.367751	0.499347
IL17RA	interleukin 17 receptor A [Source:HGNC Symbol;Acc:5985]	0.580788	0.283168
MFHAS1	malignant fibrous histiocytoma amplified sequence 1 [Source:HGNC Symbol;Acc:16982]	0.510414	0.348296
TNIP2	TNFAIP3 interacting protein 2 [Source:HGNC Symbol;Acc:19118]	0.265064	0.589901
BET1L	Bet1 golgi vesicular membrane trafficking protein-like [Source:HGNC Symbol;Acc:19348]	0.449708	0.404889
KDELR1	KDEL (Lys-Asp-Glu-Leu) endoplasmic reticulum protein retention receptor 1 [Source:HGNC Symbol;Acc:6304]	0.703408	0.149918
JARID2	jumonji, AT rich interactive domain 2 [Source:HGNC Symbol;Acc:6196]	0.386389	0.464212
NCBP2	nuclear cap binding protein subunit 2, 20kDa [Source:HGNC Symbol;Acc:7659]	0.410698	0.439034
GOLGA2	golgin A2 [Source:HGNC Symbol;Acc:4425]	0.450827	0.39829
TRIM41	tripartite motif containing 41 [Source:HGNC Symbol;Acc:19013]	0.562642	0.281471
COX4I1	cytochrome c oxidase subunit IV isoform 1 [Source:HGNC Symbol;Acc:2265]	0.543142	0.298929
ARIH2	ariadne RBR E3 ubiquitin protein ligase 2 [Source:HGNC Symbol;Acc:690]	0.39309	0.446752
NDUFS8	NADH dehydrogenase (ubiquinone) Fe-S protein 8, 23kDa (NADH-coenzyme Q reductase) [Source:HGNC Symbol;Acc:7715]	0.53414	0.302468
C19orf47	chromosome 19 open reading frame 47 [Source:HGNC Symbol;Acc:26723]	0.433759	0.402739
MRPS25	mitochondrial ribosomal protein S25 [Source:HGNC Symbol;Acc:14511]	0.60341	0.232127
RGP1	RGP1 retrograde golgi transport homolog (S. cerevisiae) [Source:HGNC Symbol;Acc:21965]	0.37126	0.463845
CELF1	CUGBP, Elav-like family member 1 [Source:HGNC Symbol;Acc:2549]	0.365837	0.468369
PIK3CA	phosphatidylinositol-4,5-bisphosphate 3-kinase, catalytic subunit alpha [Source:HGNC Symbol;Acc:8975]	0.643238	0.187031
RIC8A	RIC8 guanine nucleotide exchange factor A [Source:HGNC Symbol;Acc:29550]	0.507619	0.322001
E2F6	E2F transcription factor 6 [Source:HGNC Symbol;Acc:3120]	0.245174	0.5745
AKR7A2	aldo-keto reductase family 7, member A2 (aflatoxin aldehyde reductase) [Source:HGNC Symbol;Acc:389]	0.42735	0.390357
NDUFV3	NADH dehydrogenase (ubiquinone) flavoprotein 3, 10kDa [Source:HGNC Symbol;Acc:7719]	0.549439	0.265897
TRAF7	TNF receptor-associated factor 7, E3 ubiquitin protein ligase [Source:HGNC Symbol;Acc:20456]	0.492523	0.322596
INPPL1	inositol polyphosphate phosphatase-like 1 [Source:HGNC Symbol;Acc:6080]	0.4073	0.40302
SUZ12	SUZ12 polycomb repressive complex 2 subunit [Source:HGNC Symbol;Acc:17101]	0.420343	0.389852
KLF13	Kruppel-like factor 13 [Source:HGNC Symbol;Acc:13672]	0.29824	0.50677
BRAF	v-raf murine sarcoma viral oncogene homolog B [Source:HGNC Symbol;Acc:1097]	0.422045	0.380664
TRMT61B	tRNA methyltransferase 61 homolog B (S. cerevisiae) [Source:HGNC Symbol;Acc:26070]	0.220597	0.5783
RPL35A	ribosomal protein L35a [Source:HGNC Symbol;Acc:10345]	0.63392	0.157637
HIC2	hypermethylated in cancer 2 [Source:HGNC Symbol;Acc:18595]	0.427148	0.364111
MALSU1	mitochondrial assembly of ribosomal large subunit 1 [Source:HGNC Symbol;Acc:21721]	0.520726	0.270463
MORC2	MORC family CW-type zinc finger 2 [Source:HGNC Symbol;Acc:23573]	0.264296	0.526349
ADPRHL2	ADP-ribosylhydrolase like 2 [Source:HGNC Symbol;Acc:21304]	0.573216	0.216565
SHROOM1	shroom family member 1 [Source:HGNC Symbol;Acc:24084]	0.0370421	0.749218
PPP1R26	protein phosphatase 1, regulatory subunit 26 [Source:HGNC Symbol;Acc:29089]	0.0973924	0.688414
ISOC1	isochorismatase domain containing 1 [Source:HGNC Symbol;Acc:24254]	0.205281	0.577268
RALBP1	ralA binding protein 1 [Source:HGNC Symbol;Acc:9841]	0.395364	0.385153
ZNF720	zinc finger protein 720 [Source:HGNC Symbol;Acc:26987]	0.44247	0.337727
CDC73	cell division cycle 73 [Source:HGNC Symbol;Acc:16783]	0.597924	0.181927
TAP2	transporter 2, ATP-binding cassette, sub-family B (MDR/TAP) [Source:HGNC Symbol;Acc:44]	0.41047	0.366659
USP46	ubiquitin specific peptidase 46 [Source:HGNC Symbol;Acc:20075]	0.577011	0.198856
PUM2	pumilio RNA-binding family member 2 [Source:HGNC Symbol;Acc:14958]	0.532223	0.243358
MAP1A	microtubule-associated protein 1A [Source:HGNC Symbol;Acc:6835]	0.566189	0.202709
SPTAN1	spectrin, alpha, non-erythrocytic 1 [Source:HGNC Symbol;Acc:11273]	0.363954	0.403297
TSG101	tumor susceptibility 101 [Source:HGNC Symbol;Acc:15971]	0.552109	0.21447
YME1L1	YME1-like 1 ATPase [Source:HGNC Symbol;Acc:12843]	0.511362	0.251275
GORASP1	golgi reassembly stacking protein 1, 65kDa [Source:HGNC Symbol;Acc:16769]	0.563521	0.196968
TAP2	Uncharacterized protein [Source:UniProtKB/TrEMBL;Acc:E7ENX8]	0.393237	0.366659
RLF	rearranged L-myc fusion [Source:HGNC Symbol;Acc:10025]	0.414266	0.345444
ZNF146	zinc finger protein 146 [Source:HGNC Symbol;Acc:12931]	0.355877	0.402755
EIF2AK1	eukaryotic translation initiation factor 2-alpha kinase 1 [Source:HGNC Symbol;Acc:24921]	0.329328	0.424837
NAF1	nuclear assembly factor 1 ribonucleoprotein [Source:HGNC Symbol;Acc:25126]	0.373671	0.378522
PRR14L	proline rich 14-like [Source:HGNC Symbol;Acc:28738]	0.377669	0.373331
MAPKAPK2	mitogen-activated protein kinase-activated protein kinase 2 [Source:HGNC Symbol;Acc:6887]	0.375741	0.374907
MEAF6	MYST/Esa1-associated factor 6 [Source:HGNC Symbol;Acc:25674]	0.422914	0.326452
DDX55	DEAD (Asp-Glu-Ala-Asp) box polypeptide 55 [Source:HGNC Symbol;Acc:20085]	0.248029	0.499414
PRICKLE2	prickle homolog 2 (Drosophila) [Source:HGNC Symbol;Acc:20340]	0.375582	0.371548
CACNG7	calcium channel, voltage-dependent, gamma subunit 7 [Source:HGNC Symbol;Acc:13626]	0.17565	0.567077
ZNF771	zinc finger protein 771 [Source:HGNC Symbol;Acc:29653]	0.328815	0.407164
DENND4C	DENN/MADD domain containing 4C [Source:HGNC Symbol;Acc:26079]	0.557983	0.177598
ACP1	acid phosphatase 1, soluble [Source:HGNC Symbol;Acc:122]	0.564228	0.170716
BAZ2A	bromodomain adjacent to zinc finger domain, 2A [Source:HGNC Symbol;Acc:962]	0.296459	0.438409
DRG2	developmentally regulated GTP binding protein 2 [Source:HGNC Symbol;Acc:3030]	0.343	0.389909
CRTC2	CREB regulated transcription coactivator 2 [Source:HGNC Symbol;Acc:27301]	0.374728	0.358125
ALS2	amyotrophic lateral sclerosis 2 (juvenile) [Source:HGNC Symbol;Acc:443]	0.277844	0.452726
PRKRA	protein kinase, interferon-inducible double stranded RNA dependent activator [Source:HGNC Symbol;Acc:9438]	0.344169	0.378503
AFG3L2	AFG3-like AAA ATPase 2 [Source:HGNC Symbol;Acc:315]	0.36077	0.357014
COPS7B	COP9 signalosome subunit 7B [Source:HGNC Symbol;Acc:16760]	0.309842	0.407639
RPAIN	RPA interacting protein [Source:HGNC Symbol;Acc:28641]	0.385575	0.330964
BAG5	BCL2-associated athanogene 5 [Source:HGNC Symbol;Acc:941]	0.425834	0.290315
GORAB	golgin, RAB6-interacting [Source:HGNC Symbol;Acc:25676]	0.399366	0.313001
IRF2BP1	interferon regulatory factor 2 binding protein 1 [Source:HGNC Symbol;Acc:21728]	0.383373	0.327374
SYNJ1	synaptojanin 1 [Source:HGNC Symbol;Acc:11503]	0.415893	0.293615
PTGR1	prostaglandin reductase 1 [Source:HGNC Symbol;Acc:18429]	0.398971	0.309646
TCEA1	transcription elongation factor A (SII), 1 [Source:HGNC Symbol;Acc:11612]	0.371193	0.336943
CASC3	cancer susceptibility candidate 3 [Source:HGNC Symbol;Acc:17040]	0.405209	0.302365
ATP11A	ATPase, class VI, type 11A [Source:HGNC Symbol;Acc:13552]	0.152514	0.552074
TSTA3	tissue specific transplantation antigen P35B [Source:HGNC Symbol;Acc:12390]	0.51288	0.18824
STK25	serine/threonine kinase 25 [Source:HGNC Symbol;Acc:11404]	0.395589	0.303958
PAK2	p21 protein (Cdc42/Rac)-activated kinase 2 [Source:HGNC Symbol;Acc:8591]	0.349085	0.348997
FZR1	fizzy/cell division cycle 20 related 1 (Drosophila) [Source:HGNC Symbol;Acc:24824]	0.424972	0.270016
MKRN2	makorin ring finger protein 2 [Source:HGNC Symbol;Acc:7113]	0.480823	0.212433
REST	RE1-silencing transcription factor [Source:HGNC Symbol;Acc:9966]	0.482304	0.209738
TRPA1	transient receptor potential cation channel, subfamily A, member 1 [Source:HGNC Symbol;Acc:497]	0.0142574	0.668097
ESCO1	establishment of sister chromatid cohesion N-acetyltransferase 1 [Source:HGNC Symbol;Acc:24645]	0.181161	0.496218
PLAA	phospholipase A2-activating protein [Source:HGNC Symbol;Acc:9043]	0.449899	0.223304
DGKZ	diacylglycerol kinase, zeta [Source:HGNC Symbol;Acc:2857]	0.374396	0.291819
MAPK14	mitogen-activated protein kinase 14 [Source:HGNC Symbol;Acc:6876]	0.347127	0.318767
SAT2	spermidine/spermine N1-acetyltransferase family member 2 [Source:HGNC Symbol;Acc:23160]	0.181201	0.480695
TJAP1	tight junction associated protein 1 (peripheral) [Source:HGNC Symbol;Acc:17949]	0.398449	0.257909
TRIT1	tRNA isopentenyltransferase 1 [Source:HGNC Symbol;Acc:20286]	0.25562	0.394323
ATM	ataxia telangiectasia mutated [Source:HGNC Symbol;Acc:795]	0.138994	0.509084
HPS5	Hermansky-Pudlak syndrome 5 [Source:HGNC Symbol;Acc:17022]	0.402798	0.242934
GNA11	guanine nucleotide binding protein (G protein), alpha 11 (Gq class) [Source:HGNC Symbol;Acc:4379]	0.460763	0.182331
NPHP4	nephronophthisis 4 [Source:HGNC Symbol;Acc:19104]	0.150048	0.492678
GMPPA	GDP-mannose pyrophosphorylase A [Source:HGNC Symbol;Acc:22923]	0.225461	0.416141
SPATA33	spermatogenesis associated 33 [Source:HGNC Symbol;Acc:26463]	0.109839	0.53136
C19orf60	chromosome 19 open reading frame 60 [Source:HGNC Symbol;Acc:26098]	0.253434	0.386642
ATP1A1	ATPase, Na+/K+ transporting, alpha 1 polypeptide [Source:HGNC Symbol;Acc:799]	0.233931	0.404891
METTL3	methyltransferase like 3 [Source:HGNC Symbol;Acc:17563]	0.27491	0.356394
RALGAPB	Ral GTPase activating protein, beta subunit (non-catalytic) [Source:HGNC Symbol;Acc:29221]	0.43611	0.193282
FAM173A	family with sequence similarity 173, member A [Source:HGNC Symbol;Acc:14152]	0.232174	0.396491
CCDC136	coiled-coil domain containing 136 [Source:HGNC Symbol;Acc:22225]	0.099452	0.528136
WDFY1	WD repeat and FYVE domain containing 1 [Source:HGNC Symbol;Acc:20451]	0.461917	0.165219
ANKRD27	ankyrin repeat domain 27 (VPS9 domain) [Source:HGNC Symbol;Acc:25310]	0.215818	0.4111
ADAT1	adenosine deaminase, tRNA-specific 1 [Source:HGNC Symbol;Acc:228]	0.390604	0.236247
DNAJC21	DnaJ (Hsp40) homolog, subfamily C, member 21 [Source:HGNC Symbol;Acc:27030]	0.399246	0.2231
CLDND1	claudin domain containing 1 [Source:HGNC Symbol;Acc:1322]	0.157024	0.462344
ZNF611	zinc finger protein 611 [Source:HGNC Symbol;Acc:28766]	0.132712	0.480496
SUGP1	SURP and G patch domain containing 1 [Source:HGNC Symbol;Acc:18643]	0.298996	0.309768
GSTP1	glutathione S-transferase pi 1 [Source:HGNC Symbol;Acc:4638]	0.249618	0.357605
RPE	ribulose-5-phosphate-3-epimerase [Source:HGNC Symbol;Acc:10293]	0.367395	0.23246
TMEM214	transmembrane protein 214 [Source:HGNC Symbol;Acc:25983]	0.216108	0.370173
SEC16A	SEC16 homolog A (S. cerevisiae) [Source:HGNC Symbol;Acc:29006]	0.294828	0.289879
DIAPH2	diaphanous-related formin 2 [Source:HGNC Symbol;Acc:2877]	0.30321	0.276744
RIPK1	receptor (TNFRSF)-interacting serine-threonine kinase 1 [Source:HGNC Symbol;Acc:10019]	0.253857	0.322189
INTS1	integrator complex subunit 1 [Source:HGNC Symbol;Acc:24555]	0.167219	0.408154
USF1	upstream transcription factor 1 [Source:HGNC Symbol;Acc:12593]	0.354781	0.214131
PRAF2	PRA1 domain family, member 2 [Source:HGNC Symbol;Acc:28911]	0.237497	0.32873
ZBTB17	zinc finger and BTB domain containing 17 [Source:HGNC Symbol;Acc:12936]	0.237421	0.320131
EMP1	epithelial membrane protein 1 [Source:HGNC Symbol;Acc:3333]	0.158907	0.394672
ZXDC	ZXD family zinc finger C [Source:HGNC Symbol;Acc:28160]	0.120665	0.4282
FAM168B	family with sequence similarity 168, member B [Source:HGNC Symbol;Acc:27016]	0.40093	0.142416
GNPAT	glyceronephosphate O-acyltransferase [Source:HGNC Symbol;Acc:4416]	0.253295	0.274372
GBF1	golgi brefeldin A resistant guanine nucleotide exchange factor 1 [Source:HGNC Symbol;Acc:4181]	0.293064	0.233711
RPRD2	regulation of nuclear pre-mRNA domain containing 2 [Source:HGNC Symbol;Acc:29039]	0.163532	0.356375
ATXN7L3	ataxin 7-like 3 [Source:HGNC Symbol;Acc:25416]	0.227386	0.290055
AGO3	argonaute RISC catalytic component 3 [Source:HGNC Symbol;Acc:18421]	0.0706536	0.445196
RPS6KB1	ribosomal protein S6 kinase, 70kDa, polypeptide 1 [Source:HGNC Symbol;Acc:10436]	0.183337	0.330429
UBN2	ubinuclein 2 [Source:HGNC Symbol;Acc:21931]	0.240718	0.268082
USP34	ubiquitin specific peptidase 34 [Source:HGNC Symbol;Acc:20066]	0.277143	0.224952
POU2F1	POU class 2 homeobox 1 [Source:HGNC Symbol;Acc:9212]	0.158301	0.342909
CIZ1	CDKN1A interacting zinc finger protein 1 [Source:HGNC Symbol;Acc:16744]	0.148587	0.349719
COX19	cytochrome c oxidase assembly homolog 19 (S. cerevisiae) [Source:HGNC Symbol;Acc:28074]	0.140571	0.350572
RBBP8	retinoblastoma binding protein 8 [Source:HGNC Symbol;Acc:9891]	0.0635465	0.426445
MYEF2	myelin expression factor 2 [Source:HGNC Symbol;Acc:17940]	0.194655	0.279957
RAB28	RAB28, member RAS oncogene family [Source:HGNC Symbol;Acc:9768]	0.144066	0.329648
NUDT16L1	nudix (nucleoside diphosphate linked moiety X)-type motif 16-like 1 [Source:HGNC Symbol;Acc:28154]	0.153551	0.306888
TAOK1	TAO kinase 1 [Source:HGNC Symbol;Acc:29259]	0.198255	0.262122
BDP1	B double prime 1, subunit of RNA polymerase III transcription initiation factor IIIB [Source:HGNC Symbol;Acc:13652]	0.098076	0.35817
MPHOSPH8	M-phase phosphoprotein 8 [Source:HGNC Symbol;Acc:29810]	0.18913	0.255367
AGAP1	ArfGAP with GTPase domain, ankyrin repeat and PH domain 1 [Source:HGNC Symbol;Acc:16922]	0.0301415	0.395566
FCHSD2	FCH and double SH3 domains 2 [Source:HGNC Symbol;Acc:29114]	0.141484	0.281498
CYFIP1	cytoplasmic FMR1 interacting protein 1 [Source:HGNC Symbol;Acc:13759]	0.180572	0.240815
ADAR	adenosine deaminase, RNA-specific [Source:HGNC Symbol;Acc:225]	0.166747	0.25424
RFWD2	ring finger and WD repeat domain 2, E3 ubiquitin protein ligase [Source:HGNC Symbol;Acc:17440]	0.0825096	0.31783
SMARCA1	SWI/SNF related, matrix associated, actin dependent regulator of chromatin, subfamily a, member 1 [Source:HGNC Symbol;Acc:11097]	0.139412	0.256377
COG3	component of oligomeric golgi complex 3 [Source:HGNC Symbol;Acc:18619]	0.129882	0.25726
CAMTA1	calmodulin binding transcription activator 1 [Source:HGNC Symbol;Acc:18806]	0.0178245	0.366464
VTI1A	vesicle transport through interaction with t-SNAREs 1A [Source:HGNC Symbol;Acc:17792]	0.106657	0.27018
CPSF3L	cleavage and polyadenylation specific factor 3-like [Source:HGNC Symbol;Acc:26052]	0.169363	0.203626
CDK13	cyclin-dependent kinase 13 [Source:HGNC Symbol;Acc:1733]	0.175462	0.196821
ZNF646	zinc finger protein 646 [Source:HGNC Symbol;Acc:29004]	0.0448567	0.304316
LPCAT4	lysophosphatidylcholine acyltransferase 4 [Source:HGNC Symbol;Acc:30059]	0.0369568	0.298081
STX5	syntaxin 5 [Source:HGNC Symbol;Acc:11440]	0.0277931	0.305616
TULP4	tubby like protein 4 [Source:HGNC Symbol;Acc:15530]	0.0819666	0.246576
C22orf29	chromosome 22 open reading frame 29 [Source:HGNC Symbol;Acc:26112]	0.00251961	0.31623
DLG5	discs, large homolog 5 (Drosophila) [Source:HGNC Symbol;Acc:2904]	0.0799974	0.21456
KIAA0368	KIAA0368 [Source:HGNC Symbol;Acc:29020]	0.0780041	0.199597
RPLP0	ribosomal protein, large, P0 [Source:HGNC Symbol;Acc:10371]	-0.0914807	-0.157282
DIDO1	death inducer-obliterator 1 [Source:HGNC Symbol;Acc:2680]	-0.0348642	-0.24712
DUSP7	dual specificity phosphatase 7 [Source:HGNC Symbol;Acc:3073]	-0.0303215	-0.251903
NHLRC2	NHL repeat containing 2 [Source:HGNC Symbol;Acc:24731]	-0.0235953	-0.263306
ZKSCAN1	zinc finger with KRAB and SCAN domains 1 [Source:HGNC Symbol;Acc:13101]	-0.0688934	-0.233298
BBX	bobby sox homolog (Drosophila) [Source:HGNC Symbol;Acc:14422]	-0.0146041	-0.297874
SYNE1	spectrin repeat containing, nuclear envelope 1 [Source:HGNC Symbol;Acc:17089]	-0.0691839	-0.252889
SRSF11	serine/arginine-rich splicing factor 11 [Source:HGNC Symbol;Acc:10782]	-0.0230413	-0.307184
WDR59	WD repeat domain 59 [Source:HGNC Symbol;Acc:25706]	-0.0515414	-0.28575
REV1	REV1, polymerase (DNA directed) [Source:HGNC Symbol;Acc:14060]	-0.0953871	-0.251771
HSD17B4	hydroxysteroid (17-beta) dehydrogenase 4 [Source:HGNC Symbol;Acc:5213]	-0.045201	-0.30504
CRELD2	cysteine-rich with EGF-like domains 2 [Source:HGNC Symbol;Acc:28150]	-0.149818	-0.208526
C5orf42	chromosome 5 open reading frame 42 [Source:HGNC Symbol;Acc:25801]	-0.184241	-0.224406
TBXAS1	thromboxane A synthase 1 (platelet) [Source:HGNC Symbol;Acc:11609]	-0.0381107	-0.388539
CTTNBP2NL	CTTNBP2 N-terminal like [Source:HGNC Symbol;Acc:25330]	-0.0781228	-0.349615
DST	dystonin [Source:HGNC Symbol;Acc:1090]	-0.114959	-0.319917
PKIG	protein kinase (cAMP-dependent, catalytic) inhibitor gamma [Source:HGNC Symbol;Acc:9019]	-0.026365	-0.411906
BACE1	beta-site APP-cleaving enzyme 1 [Source:HGNC Symbol;Acc:933]	-0.286962	-0.153837
AAAS	achalasia, adrenocortical insufficiency, alacrimia [Source:HGNC Symbol;Acc:13666]	-0.161665	-0.280703
AIP	aryl hydrocarbon receptor interacting protein [Source:HGNC Symbol;Acc:358]	-0.177847	-0.272197
VPS51	vacuolar protein sorting 51 homolog (S. cerevisiae) [Source:HGNC Symbol;Acc:1172]	-0.272039	-0.180845
SGK223	Tyrosine-protein kinase SgK223 [Source:UniProtKB/Swiss-Prot;Acc:Q86YV5]	-0.203991	-0.274405
CFDP1	craniofacial development protein 1 [Source:HGNC Symbol;Acc:1873]	-0.187713	-0.295739
OARD1	O-acyl-ADP-ribose deacylase 1 [Source:HGNC Symbol;Acc:21257]	-0.0872728	-0.398154
ZNF91	zinc finger protein 91 [Source:HGNC Symbol;Acc:13166]	-0.000642405	-0.493721
ZNF629	zinc finger protein 629 [Source:HGNC Symbol;Acc:29008]	-0.00622651	-0.490793
FNBP1	formin binding protein 1 [Source:HGNC Symbol;Acc:17069]	-0.0799329	-0.41832
PIAS1	protein inhibitor of activated STAT, 1 [Source:HGNC Symbol;Acc:2752]	-0.115832	-0.386226
BLVRA	biliverdin reductase A [Source:HGNC Symbol;Acc:1062]	-0.206766	-0.301288
INVS	inversin [Source:HGNC Symbol;Acc:17870]	-0.0266396	-0.482557
DDX5	DEAD (Asp-Glu-Ala-Asp) box helicase 5 [Source:HGNC Symbol;Acc:2746]	-0.181876	-0.333061
LRRC42	leucine rich repeat containing 42 [Source:HGNC Symbol;Acc:28792]	-0.168858	-0.347064
ATF6B	activating transcription factor 6 beta [Source:HGNC Symbol;Acc:2349]	-0.0768941	-0.43907
CD109	CD109 molecule [Source:HGNC Symbol;Acc:21685]	-0.181828	-0.341431
CCDC174	coiled-coil domain containing 174 [Source:HGNC Symbol;Acc:28033]	-0.162402	-0.361366
ZNF106	zinc finger protein 106 [Source:HGNC Symbol;Acc:12886]	-0.0485911	-0.479226
KIAA1211	KIAA1211 [Source:HGNC Symbol;Acc:29219]	-0.140552	-0.393701
EYA4	eyes absent homolog 4 (Drosophila) [Source:HGNC Symbol;Acc:3522]	-0.0812321	-0.455976
PEX1	peroxisomal biogenesis factor 1 [Source:HGNC Symbol;Acc:8850]	-0.0710232	-0.48437
EEF1A1	eukaryotic translation elongation factor 1 alpha 1 [Source:HGNC Symbol;Acc:3189]	-0.00745302	-0.54929
YTHDC2	YTH domain containing 2 [Source:HGNC Symbol;Acc:24721]	-0.0170153	-0.540096
ACIN1	apoptotic chromatin condensation inducer 1 [Source:HGNC Symbol;Acc:17066]	-0.131946	-0.428006
ZNF652	zinc finger protein 652 [Source:HGNC Symbol;Acc:29147]	-0.242642	-0.323002
RBM39	RNA binding motif protein 39 [Source:HGNC Symbol;Acc:15923]	-0.0933902	-0.475387
LRP6	low density lipoprotein receptor-related protein 6 [Source:HGNC Symbol;Acc:6698]	-0.148087	-0.42115
PHC3	polyhomeotic homolog 3 (Drosophila) [Source:HGNC Symbol;Acc:15682]	-0.287658	-0.291191
XPC	xeroderma pigmentosum, complementation group C [Source:HGNC Symbol;Acc:12816]	-0.246638	-0.33572
CTNND1	catenin (cadherin-associated protein), delta 1 [Source:HGNC Symbol;Acc:2515]	-0.119303	-0.46742
HIVEP1	human immunodeficiency virus type I enhancer binding protein 1 [Source:HGNC Symbol;Acc:4920]	-0.145937	-0.444529
KCTD20	potassium channel tetramerization domain containing 20 [Source:HGNC Symbol;Acc:21052]	-0.24954	-0.343038
XRN1	5'-3' exoribonuclease 1 [Source:HGNC Symbol;Acc:30654]	-0.332677	-0.262283
SLC29A4	solute carrier family 29 (equilibrative nucleoside transporter), member 4 [Source:HGNC Symbol;Acc:23097]	-0.300292	-0.295793
FBXO21	F-box protein 21 [Source:HGNC Symbol;Acc:13592]	-0.289196	-0.308575
KPTN	kaptin (actin binding protein) [Source:HGNC Symbol;Acc:6404]	-0.11814	-0.479915
RNF214	ring finger protein 214 [Source:HGNC Symbol;Acc:25335]	-0.330525	-0.276686
TTN	titin [Source:HGNC Symbol;Acc:12403]	-0.0450706	-0.569334
WDR6	WD repeat domain 6 [Source:HGNC Symbol;Acc:12758]	-0.140274	-0.474776
XPO6	exportin 6 [Source:HGNC Symbol;Acc:19733]	-0.197202	-0.422837
FOXJ2	forkhead box J2 [Source:HGNC Symbol;Acc:24818]	-0.252453	-0.369784
ARHGAP10	Rho GTPase activating protein 10 [Source:HGNC Symbol;Acc:26099]	-0.0381122	-0.585714
CUL9	cullin 9 [Source:HGNC Symbol;Acc:15982]	-0.310117	-0.319508
ACOX3	acyl-CoA oxidase 3, pristanoyl [Source:HGNC Symbol;Acc:121]	-0.406865	-0.230562
C7orf49	chromosome 7 open reading frame 49 [Source:HGNC Symbol;Acc:22432]	-0.185576	-0.452381
C7orf73	chromosome 7 open reading frame 73 [Source:HGNC Symbol;Acc:41909]	-0.391487	-0.248071
RNF219	ring finger protein 219 [Source:HGNC Symbol;Acc:20308]	-0.13244	-0.510107
FAM13A	family with sequence similarity 13, member A [Source:HGNC Symbol;Acc:19367]	-0.28611	-0.358274
OSGEP	O-sialoglycoprotein endopeptidase [Source:HGNC Symbol;Acc:18028]	-0.236181	-0.40918
RECQL5	RecQ protein-like 5 [Source:HGNC Symbol;Acc:9950]	-0.0869067	-0.570372
KRIT1	KRIT1, ankyrin repeat containing [Source:HGNC Symbol;Acc:1573]	-0.00570042	-0.653485
UBR7	ubiquitin protein ligase E3 component n-recognin 7 (putative) [Source:HGNC Symbol;Acc:20344]	-0.200495	-0.465034
CNNM2	cyclin M2 [Source:HGNC Symbol;Acc:103]	-0.349972	-0.316567
RPL10	ribosomal protein L10 [Source:HGNC Symbol;Acc:10298]	-0.285982	-0.384919
ACBD6	acyl-CoA binding domain containing 6 [Source:HGNC Symbol;Acc:23339]	-0.0701958	-0.614214
ZNF701	zinc finger protein 701 [Source:HGNC Symbol;Acc:25597]	-0.0797682	-0.607078
IFT74	intraflagellar transport 74 homolog (Chlamydomonas) [Source:HGNC Symbol;Acc:21424]	-0.0816923	-0.608639
USE1	unconventional SNARE in the ER 1 homolog (S. cerevisiae) [Source:HGNC Symbol;Acc:30882]	-0.333734	-0.36955
NR3C2	nuclear receptor subfamily 3, group C, member 2 [Source:HGNC Symbol;Acc:7979]	-0.154487	-0.550371
FGD6	FYVE, RhoGEF and PH domain containing 6 [Source:HGNC Symbol;Acc:21740]	-0.0492798	-0.658606
PNISR	PNN-interacting serine/arginine-rich protein [Source:HGNC Symbol;Acc:21222]	-0.228354	-0.482689
NUMA1	nuclear mitotic apparatus protein 1 [Source:HGNC Symbol;Acc:8059]	-0.131893	-0.582286
TPCN2	two pore segment channel 2 [Source:HGNC Symbol;Acc:20820]	-0.281335	-0.436253
DENND1B	DENN/MADD domain containing 1B [Source:HGNC Symbol;Acc:28404]	-0.00563824	-0.714433
ATXN2	ataxin 2 [Source:HGNC Symbol;Acc:10555]	-0.516332	-0.206427
TMEM216	transmembrane protein 216 [Source:HGNC Symbol;Acc:25018]	-0.0848174	-0.638197
STXBP6	syntaxin binding protein 6 (amisyn) [Source:HGNC Symbol;Acc:19666]	-0.169329	-0.558387
ZNF132	zinc finger protein 132 [Source:HGNC Symbol;Acc:12916]	-0.00920831	-0.719044
KMT2C	lysine (K)-specific methyltransferase 2C [Source:HGNC Symbol;Acc:13726]	-0.344018	-0.388618
FRRS1	ferric-chelate reductase 1 [Source:HGNC Symbol;Acc:27622]	-0.0165747	-0.72427
GGA2	golgi-associated, gamma adaptin ear containing, ARF binding protein 2 [Source:HGNC Symbol;Acc:16064]	-0.539658	-0.209485
PTPRG	protein tyrosine phosphatase, receptor type, G [Source:HGNC Symbol;Acc:9671]	-0.306744	-0.449178
RREB1	ras responsive element binding protein 1 [Source:HGNC Symbol;Acc:10449]	-0.38477	-0.372303
LLGL1	lethal giant larvae homolog 1 (Drosophila) [Source:HGNC Symbol;Acc:6628]	-0.395108	-0.365844
ARMCX5	armadillo repeat containing, X-linked 5 [Source:HGNC Symbol;Acc:25772]	-0.242865	-0.518842
ARL6IP6	ADP-ribosylation-like factor 6 interacting protein 6 [Source:HGNC Symbol;Acc:24048]	-0.317676	-0.445055
PCGF5	polycomb group ring finger 5 [Source:HGNC Symbol;Acc:28264]	-0.133291	-0.637733
MCCC1	methylcrotonoyl-CoA carboxylase 1 (alpha) [Source:HGNC Symbol;Acc:6936]	-0.0462311	-0.725053
IPO8	importin 8 [Source:HGNC Symbol;Acc:9853]	-0.150308	-0.621462
IQCB1	IQ motif containing B1 [Source:HGNC Symbol;Acc:28949]	-0.30492	-0.471054
HELZ	helicase with zinc finger [Source:HGNC Symbol;Acc:16878]	-0.255596	-0.521378
SPG11	spastic paraplegia 11 (autosomal recessive) [Source:HGNC Symbol;Acc:11226]	-0.575221	-0.212192
ARL2	ADP-ribosylation factor-like 2 [Source:HGNC Symbol;Acc:693]	-0.352724	-0.437061
ACSS3	acyl-CoA synthetase short-chain family member 3 [Source:HGNC Symbol;Acc:24723]	-0.127841	-0.665817
EIF2D	eukaryotic translation initiation factor 2D [Source:HGNC Symbol;Acc:6583]	-0.432889	-0.361854
AP2B1	adaptor-related protein complex 2, beta 1 subunit [Source:HGNC Symbol;Acc:563]	-0.4351	-0.361501
WHAMM	WAS protein homolog associated with actin, golgi membranes and microtubules [Source:HGNC Symbol;Acc:30493]	-0.227757	-0.569798
C8orf58	chromosome 8 open reading frame 58 [Source:HGNC Symbol;Acc:32233]	-0.00639284	-0.791189
ZNF202	zinc finger protein 202 [Source:HGNC Symbol;Acc:12994]	-0.271622	-0.53625
WBP1	WW domain binding protein 1 [Source:HGNC Symbol;Acc:12737]	-0.292926	-0.515556
CRYZL1	crystallin, zeta (quinone reductase)-like 1 [Source:HGNC Symbol;Acc:2420]	-0.317574	-0.515435
ZSWIM7	zinc finger, SWIM-type containing 7 [Source:HGNC Symbol;Acc:26993]	-0.057502	-0.776297
VPS13B	vacuolar protein sorting 13 homolog B (yeast) [Source:HGNC Symbol;Acc:2183]	-0.524044	-0.311176
EHD3	EH-domain containing 3 [Source:HGNC Symbol;Acc:3244]	-0.468189	-0.370551
ZSCAN2	zinc finger and SCAN domain containing 2 [Source:HGNC Symbol;Acc:20994]	-0.243878	-0.609152
ARHGAP1	Rho GTPase activating protein 1 [Source:HGNC Symbol;Acc:673]	-0.262594	-0.591415
RPL3	ribosomal protein L3 [Source:HGNC Symbol;Acc:10332]	-0.440635	-0.413756
RAPGEF2	Rap guanine nucleotide exchange factor (GEF) 2 [Source:HGNC Symbol;Acc:16854]	-0.292578	-0.569022
MYH9	myosin, heavy chain 9, non-muscle [Source:HGNC Symbol;Acc:7579]	-0.562898	-0.300587
HEMK1	HemK methyltransferase family member 1 [Source:HGNC Symbol;Acc:24923]	-0.422313	-0.4417
ZNF345	zinc finger protein 345 [Source:HGNC Symbol;Acc:16367]	-0.0897815	-0.787744
FKBP11	FK506 binding protein 11, 19 kDa [Source:HGNC Symbol;Acc:18624]	-0.555265	-0.323078
MPDZ	multiple PDZ domain protein [Source:HGNC Symbol;Acc:7208]	-0.321005	-0.566938
SMIM19	small integral membrane protein 19 [Source:HGNC Symbol;Acc:25166]	-0.402832	-0.497728
ZNF500	zinc finger protein 500 [Source:HGNC Symbol;Acc:23716]	-0.398168	-0.507502
ZNF606	zinc finger protein 606 [Source:HGNC Symbol;Acc:25879]	-0.19987	-0.706776
RAVER2	ribonucleoprotein, PTB-binding 2 [Source:HGNC Symbol;Acc:25577]	-0.261437	-0.650394
CTPS2	CTP synthase 2 [Source:HGNC Symbol;Acc:2520]	-0.427314	-0.493933
TRIM52	tripartite motif containing 52 [Source:HGNC Symbol;Acc:19024]	-0.0498417	-0.871829
KIAA0895L	KIAA0895-like [Source:HGNC Symbol;Acc:34408]	-0.468748	-0.463277
ALKBH2	alkB, alkylation repair homolog 2 (E. coli) [Source:HGNC Symbol;Acc:32487]	-0.493367	-0.441573
ZNF708	zinc finger protein 708 [Source:HGNC Symbol;Acc:12945]	-0.263	-0.675281
ATF7IP	activating transcription factor 7 interacting protein [Source:HGNC Symbol;Acc:20092]	-0.52582	-0.415528
DCAF17	DDB1 and CUL4 associated factor 17 [Source:HGNC Symbol;Acc:25784]	-0.10797	-0.836268
GABPB2	GA binding protein transcription factor, beta subunit 2 [Source:HGNC Symbol;Acc:28441]	-0.480284	-0.487446
CHRNB1	cholinergic receptor, nicotinic, beta 1 (muscle) [Source:HGNC Symbol;Acc:1961]	-0.399786	-0.573583
TUBA1A	tubulin, alpha 1a [Source:HGNC Symbol;Acc:20766]	-0.30083	-0.673587
ZMYM3	zinc finger, MYM-type 3 [Source:HGNC Symbol;Acc:13054]	-0.30017	-0.674742
ZNF513	zinc finger protein 513 [Source:HGNC Symbol;Acc:26498]	-0.471011	-0.506524
EIF3F	eukaryotic translation initiation factor 3, subunit F [Source:HGNC Symbol;Acc:3275]	-0.457514	-0.52287
NEK9	NIMA-related kinase 9 [Source:HGNC Symbol;Acc:18591]	-0.617264	-0.367449
ZNF235	zinc finger protein 235 [Source:HGNC Symbol;Acc:12866]	-0.229484	-0.765161
TNFRSF21	tumor necrosis factor receptor superfamily, member 21 [Source:HGNC Symbol;Acc:13469]	-0.0700818	-0.93331
POGZ	pogo transposable element with ZNF domain [Source:HGNC Symbol;Acc:18801]	-0.734492	-0.276916
ASAP1	ArfGAP with SH3 domain, ankyrin repeat and PH domain 1 [Source:HGNC Symbol;Acc:2720]	-0.731374	-0.283929
FAM173B	family with sequence similarity 173, member B [Source:HGNC Symbol;Acc:27029]	-0.237021	-0.783856
ZNF613	zinc finger protein 613 [Source:HGNC Symbol;Acc:25827]	-0.0380464	-0.982855
NFXL1	nuclear transcription factor, X-box binding-like 1 [Source:HGNC Symbol;Acc:18726]	-0.198034	-0.832546
SIM2	single-minded family bHLH transcription factor 2 [Source:HGNC Symbol;Acc:10883]	-0.314759	-0.726482
C12orf65	chromosome 12 open reading frame 65 [Source:HGNC Symbol;Acc:26784]	-0.608278	-0.436568
MACF1	microtubule-actin crosslinking factor 1 [Source:HGNC Symbol;Acc:13664]	-0.630943	-0.415301
EFNA4	ephrin-A4 [Source:HGNC Symbol;Acc:3224]	-0.18831	-0.867192
TASP1	taspase, threonine aspartase, 1 [Source:HGNC Symbol;Acc:15859]	-0.286996	-0.779155
ADAM23	ADAM metallopeptidase domain 23 [Source:HGNC Symbol;Acc:202]	-0.0262936	-1.04446
ZNF713	zinc finger protein 713 [Source:HGNC Symbol;Acc:22043]	-0.136064	-0.935199
ZFP36	ZFP36 ring finger protein [Source:HGNC Symbol;Acc:12862]	-0.66447	-0.413504
TPM1	tropomyosin 1 (alpha) [Source:HGNC Symbol;Acc:12010]	-0.57163	-0.521348
ZC3H10	zinc finger CCCH-type containing 10 [Source:HGNC Symbol;Acc:25893]	-0.480639	-0.61471
CHMP2A	charged multivesicular body protein 2A [Source:HGNC Symbol;Acc:30216]	-0.737765	-0.377981
CCDC66	coiled-coil domain containing 66 [Source:HGNC Symbol;Acc:27709]	-0.48076	-0.639875
DTNB	dystrobrevin, beta [Source:HGNC Symbol;Acc:3058]	-0.198483	-0.929044
CCDC122	coiled-coil domain containing 122 [Source:HGNC Symbol;Acc:26478]	-0.424572	-0.712819
HSPB1	heat shock 27kDa protein 1 [Source:HGNC Symbol;Acc:5246]	-0.446095	-0.691908
CABLES2	Cdk5 and Abl enzyme substrate 2 [Source:HGNC Symbol;Acc:16143]	-0.595791	-0.547456
ZBTB3	zinc finger and BTB domain containing 3 [Source:HGNC Symbol;Acc:22918]	-0.395473	-0.752235
ZNF747	KRAB domain-containing protein ZNF747; Uncharacterized protein; cDNA FLJ54920, moderately similar to Homo sapiens zinc finger protein 689 (ZNF689), mRNA [Source:UniProtKB/TrEMBL;Acc:B7Z5R0]	-0.342237	-0.809102
STK36	serine/threonine kinase 36 [Source:HGNC Symbol;Acc:17209]	-0.545392	-0.607773
SPSB2	splA/ryanodine receptor domain and SOCS box containing 2 [Source:HGNC Symbol;Acc:29522]	-0.103123	-1.07034
GLTSCR2	glioma tumor suppressor candidate region gene 2 [Source:HGNC Symbol;Acc:4333]	-0.581972	-0.592888
RBM5	RNA binding motif protein 5 [Source:HGNC Symbol;Acc:9902]	-0.656848	-0.518542
OMA1	OMA1 zinc metallopeptidase [Source:HGNC Symbol;Acc:29661]	-0.182055	-0.994385
ZNF766	zinc finger protein 766 [Source:HGNC Symbol;Acc:28063]	-0.196638	-0.98138
AGO4	argonaute RISC catalytic component 4 [Source:HGNC Symbol;Acc:18424]	-0.684332	-0.498189
FAM117A	family with sequence similarity 117, member A [Source:HGNC Symbol;Acc:24179]	-0.40272	-0.780502
PBX2	pre-B-cell leukemia homeobox 2 [Source:HGNC Symbol;Acc:8633]	-0.979404	-0.2048
ELAC1	elaC ribonuclease Z 1 [Source:HGNC Symbol;Acc:14197]	-0.24066	-0.945097
METTL20	methyltransferase like 20 [Source:HGNC Symbol;Acc:28739]	-0.0551506	-1.13447
ZNF747	zinc finger protein 747 [Source:HGNC Symbol;Acc:28350]	-0.385533	-0.809102
NFAT5	nuclear factor of activated T-cells 5, tonicity-responsive [Source:HGNC Symbol;Acc:7774]	-0.756642	-0.43816
CUX1	cut-like homeobox 1 [Source:HGNC Symbol;Acc:2557]	-0.731531	-0.47044
ZNF821	zinc finger protein 821 [Source:HGNC Symbol;Acc:28043]	-0.129873	-1.07613
KMT2E	lysine (K)-specific methyltransferase 2E [Source:HGNC Symbol;Acc:18541]	-0.920906	-0.29007
RERE	arginine-glutamic acid dipeptide (RE) repeats [Source:HGNC Symbol;Acc:9965]	-0.113645	-1.09831
NSUN6	NOP2/Sun domain family, member 6 [Source:HGNC Symbol;Acc:23529]	-0.265153	-0.952908
DALRD3	DALR anticodon binding domain containing 3 [Source:HGNC Symbol;Acc:25536]	-0.470775	-0.751351
GPX4	glutathione peroxidase 4 [Source:HGNC Symbol;Acc:4556]	-0.604973	-0.623687
ZNF680	zinc finger protein 680 [Source:HGNC Symbol;Acc:26897]	-0.503176	-0.725487
ZNF718	zinc finger protein 718 [Source:HGNC Symbol;Acc:26889]	-0.113452	-1.11612
TRMT10B	tRNA methyltransferase 10 homolog B (S. cerevisiae) [Source:HGNC Symbol;Acc:26454]	-0.600495	-0.631969
TRAFD1	TRAF-type zinc finger domain containing 1 [Source:HGNC Symbol;Acc:24808]	-0.296811	-0.941343
NUDT7	nudix (nucleoside diphosphate linked moiety X)-type motif 7 [Source:HGNC Symbol;Acc:8054]	-0.202982	-1.04383
RWDD3	RWD domain containing 3 [Source:HGNC Symbol;Acc:21393]	-0.264867	-0.986299
GATAD2B	GATA zinc finger domain containing 2B [Source:HGNC Symbol;Acc:30778]	-0.671105	-0.581361
PLCD4	phospholipase C, delta 4 [Source:HGNC Symbol;Acc:9062]	-0.306336	-0.954402
CAP2	CAP, adenylate cyclase-associated protein, 2 (yeast) [Source:HGNC Symbol;Acc:20039]	-0.058913	-1.21017
TRIM68	tripartite motif containing 68 [Source:HGNC Symbol;Acc:21161]	-0.281705	-0.988122
RAD1	RAD1 homolog (S. pombe) [Source:HGNC Symbol;Acc:9806]	-0.621403	-0.649803
C16orf62	chromosome 16 open reading frame 62 [Source:HGNC Symbol;Acc:24641]	-0.597703	-0.674831
ZNF397	zinc finger protein 397 [Source:HGNC Symbol;Acc:18818]	-0.360153	-0.918611
TONSL	tonsoku-like, DNA repair protein [Source:HGNC Symbol;Acc:7801]	-0.651666	-0.636811
KBTBD4	HCG1992246; KBTBD4 protein; Uncharacterized protein [Source:UniProtKB/TrEMBL;Acc:Q8TB35]	-0.114273	-1.1754
GPR135	G protein-coupled receptor 135 [Source:HGNC Symbol;Acc:19991]	-0.229171	-1.06443
TCF25	transcription factor 25 (basic helix-loop-helix) [Source:HGNC Symbol;Acc:29181]	-0.912772	-0.381294
SLC25A35	solute carrier family 25, member 35 [Source:HGNC Symbol;Acc:31921]	-0.381472	-0.912856
PLAGL1	pleiomorphic adenoma gene-like 1 [Source:HGNC Symbol;Acc:9046]	-0.304996	-0.991867
PCBP4	poly(rC) binding protein 4 [Source:HGNC Symbol;Acc:8652]	-0.435756	-0.862145
ANXA11	annexin A11 [Source:HGNC Symbol;Acc:535]	-0.391175	-0.907884
ZNF670	zinc finger protein 670 [Source:HGNC Symbol;Acc:28167]	-0.618852	-0.684345
RHOD	ras homolog family member D [Source:HGNC Symbol;Acc:670]	-0.23163	-1.07366
AHNAK	AHNAK nucleoprotein [Source:HGNC Symbol;Acc:347]	-0.725199	-0.596321
C9orf9	chromosome 9 open reading frame 9 [Source:HGNC Symbol;Acc:1367]	-0.0356554	-1.2869
ANXA5	annexin A5 [Source:HGNC Symbol;Acc:543]	-0.478673	-0.845497
TMEM143	transmembrane protein 143 [Source:HGNC Symbol;Acc:25603]	-0.328097	-0.998954
PLCB1	phospholipase C, beta 1 (phosphoinositide-specific) [Source:HGNC Symbol;Acc:15917]	-0.797071	-0.531905
RAB26	RAB26, member RAS oncogene family [Source:HGNC Symbol;Acc:14259]	-0.647773	-0.683431
ROM1	retinal outer segment membrane protein 1 [Source:HGNC Symbol;Acc:10254]	-0.0146125	-1.31815
MZT2A	mitotic spindle organizing protein 2A [Source:HGNC Symbol;Acc:33187]	-0.740552	-0.592781
ADAT2	adenosine deaminase, tRNA-specific 2 [Source:HGNC Symbol;Acc:21172]	-0.281254	-1.05467
ATAT1	alpha tubulin acetyltransferase 1 [Source:HGNC Symbol;Acc:21186]	-0.930991	-0.411273
DTNBP1	dystrobrevin binding protein 1 [Source:HGNC Symbol;Acc:17328]	-0.104055	-1.24026
RAD52	RAD52 homolog (S. cerevisiae) [Source:HGNC Symbol;Acc:9824]	-0.744555	-0.601941
BEND6	BEN domain containing 6 [Source:HGNC Symbol;Acc:20871]	-0.899077	-0.466127
SCN5A	sodium channel, voltage-gated, type V, alpha subunit [Source:HGNC Symbol;Acc:10593]	-0.0259449	-1.34128
ARHGEF26	Rho guanine nucleotide exchange factor (GEF) 26 [Source:HGNC Symbol;Acc:24490]	-0.787199	-0.581136
TBXA2R	thromboxane A2 receptor [Source:HGNC Symbol;Acc:11608]	-0.641512	-0.728343
ZNF16	zinc finger protein 16 [Source:HGNC Symbol;Acc:12947]	-0.291851	-1.08107
MAGED1	melanoma antigen family D, 1 [Source:HGNC Symbol;Acc:6813]	-1.0293	-0.344804
NBPF12	neuroblastoma breakpoint family, member 12 [Source:HGNC Symbol;Acc:24297]	-0.385148	-1.00227
NUDT10	nudix (nucleoside diphosphate linked moiety X)-type motif 10 [Source:HGNC Symbol;Acc:17621]	-0.150328	-1.24493
ADI1	acireductone dioxygenase 1 [Source:HGNC Symbol;Acc:30576]	-0.517159	-0.87914
TCTE3	t-complex-associated-testis-expressed 3 [Source:HGNC Symbol;Acc:11695]	-0.106336	-1.30046
CHST14	carbohydrate (N-acetylgalactosamine 4-0) sulfotransferase 14 [Source:HGNC Symbol;Acc:24464]	-0.475837	-0.935553
HP1BP3	heterochromatin protein 1, binding protein 3 [Source:HGNC Symbol;Acc:24973]	-0.914133	-0.499747
PHF11	PHD finger protein 11 [Source:HGNC Symbol;Acc:17024]	-0.585238	-0.829356
ERMP1	endoplasmic reticulum metallopeptidase 1 [Source:HGNC Symbol;Acc:23703]	-0.604046	-0.820774
PEX12	peroxisomal biogenesis factor 12 [Source:HGNC Symbol;Acc:8854]	-0.0554172	-1.38539
SEMA6C	sema domain, transmembrane domain (TM), and cytoplasmic domain, (semaphorin) 6C [Source:HGNC Symbol;Acc:10740]	-0.61757	-0.830543
ZNF738	zinc finger protein 738 [Source:HGNC Symbol;Acc:32469]	-0.213905	-1.24887
SZT2	seizure threshold 2 homolog (mouse) [Source:HGNC Symbol;Acc:29040]	-1.01432	-0.449009
IKZF4	IKAROS family zinc finger 4 (Eos) [Source:HGNC Symbol;Acc:13179]	-0.744085	-0.719458
C9orf47	chromosome 9 open reading frame 47 [Source:HGNC Symbol;Acc:23669]	-0.564693	-0.909677
SNTB1	syntrophin, beta 1 (dystrophin-associated protein A1, 59kDa, basic component 1) [Source:HGNC Symbol;Acc:11168]	-0.55826	-0.91651
C1orf123	chromosome 1 open reading frame 123 [Source:HGNC Symbol;Acc:26059]	-0.624763	-0.852992
ZKSCAN4	zinc finger with KRAB and SCAN domains 4 [Source:HGNC Symbol;Acc:13854]	-0.592465	-0.89491
C19orf54	chromosome 19 open reading frame 54 [Source:HGNC Symbol;Acc:24758]	-0.588782	-0.899112
GUSB	glucuronidase, beta [Source:HGNC Symbol;Acc:4696]	-1.2559	-0.239409
TMEM218	transmembrane protein 218 [Source:HGNC Symbol;Acc:27344]	-0.547528	-0.95648
FBN1	fibrillin 1 [Source:HGNC Symbol;Acc:3603]	-0.72605	-0.779762
KCNMB3	potassium large conductance calcium-activated channel, subfamily M beta member 3 [Source:HGNC Symbol;Acc:6287]	-0.258477	-1.25222
C8orf44	chromosome 8 open reading frame 44 [Source:HGNC Symbol;Acc:25646]	-0.257636	-1.25575
ZNF595	zinc finger protein 595 [Source:HGNC Symbol;Acc:27196]	-0.528351	-0.988899
MAT2A	methionine adenosyltransferase II, alpha [Source:HGNC Symbol;Acc:6904]	-0.477554	-1.04048
CD37	CD37 molecule [Source:HGNC Symbol;Acc:1666]	-0.621633	-0.899153
C21orf2	chromosome 21 open reading frame 2 [Source:HGNC Symbol;Acc:1260]	-0.805126	-0.719902
CHD2	chromodomain helicase DNA binding protein 2 [Source:HGNC Symbol;Acc:1917]	-0.731028	-0.799522
KANK2	KN motif and ankyrin repeat domains 2 [Source:HGNC Symbol;Acc:29300]	-1.0602	-0.471222
ZNF658	zinc finger protein 658 [Source:HGNC Symbol;Acc:25226]	-0.0575377	-1.47434
MBIP	MAP3K12 binding inhibitory protein 1 [Source:HGNC Symbol;Acc:20427]	-0.519844	-1.01924
IFT172	intraflagellar transport 172 homolog (Chlamydomonas) [Source:HGNC Symbol;Acc:30391]	-1.11423	-0.445416
CYB5A	cytochrome b5 type A (microsomal) [Source:HGNC Symbol;Acc:2570]	-0.710533	-0.851788
CNTN3	contactin 3 (plasmacytoma associated) [Source:HGNC Symbol;Acc:2173]	-0.476618	-1.08721
COMTD1	catechol-O-methyltransferase domain containing 1 [Source:HGNC Symbol;Acc:26309]	-0.161222	-1.4051
PXMP4	peroxisomal membrane protein 4, 24kDa [Source:HGNC Symbol;Acc:15920]	-0.486757	-1.08198
APOL2	apolipoprotein L, 2 [Source:HGNC Symbol;Acc:619]	-0.75984	-0.810264
ZNF414	zinc finger protein 414 [Source:HGNC Symbol;Acc:20630]	-0.921235	-0.649646
LRTOMT	leucine rich transmembrane and O-methyltransferase domain containing [Source:HGNC Symbol;Acc:25033]	-0.540105	-1.03389
LATS2	large tumor suppressor kinase 2 [Source:HGNC Symbol;Acc:6515]	-0.612916	-0.962353
ZNF326	zinc finger protein 326 [Source:HGNC Symbol;Acc:14104]	-0.671471	-0.906925
PAWR	PRKC, apoptosis, WT1, regulator [Source:HGNC Symbol;Acc:8614]	-0.638009	-0.940851
CXXC5	CXXC finger protein 5 [Source:HGNC Symbol;Acc:26943]	-1.27303	-0.312295
PEAK1	pseudopodium-enriched atypical kinase 1 [Source:HGNC Symbol;Acc:29431]	-0.646782	-0.940811
TRIM66	tripartite motif containing 66 [Source:HGNC Symbol;Acc:29005]	-1.16277	-0.435276
LRP5L	low density lipoprotein receptor-related protein 5-like [Source:HGNC Symbol;Acc:25323]	-0.896612	-0.705322
LIMD1	LIM domains containing 1 [Source:HGNC Symbol;Acc:6612]	-1.03445	-0.571687
BRE	brain and reproductive organ-expressed (TNFRSF1A modulator) [Source:HGNC Symbol;Acc:1106]	-0.542022	-1.08054
ZNF418	zinc finger protein 418 [Source:HGNC Symbol;Acc:20647]	-0.663751	-0.976606
TMEM200C	transmembrane protein 200C [Source:HGNC Symbol;Acc:37208]	-1.27646	-0.366518
ZNF19	zinc finger protein 19 [Source:HGNC Symbol;Acc:12981]	-0.681526	-0.969034
TSSK4	testis-specific serine kinase 4 [Source:HGNC Symbol;Acc:19825]	-0.928675	-0.730311
GLB1L	galactosidase, beta 1-like [Source:HGNC Symbol;Acc:28129]	-1.26185	-0.398895
ANXA9	annexin A9 [Source:HGNC Symbol;Acc:547]	-0.188406	-1.47665
ATP5S	ATP synthase, H+ transporting, mitochondrial Fo complex, subunit s (factor B) [Source:HGNC Symbol;Acc:18799]	-0.484452	-1.1823
NAGPA	N-acetylglucosamine-1-phosphodiester alpha-N-acetylglucosaminidase [Source:HGNC Symbol;Acc:17378]	-0.2666	-1.40448
TBC1D32	TBC1 domain family, member 32 [Source:HGNC Symbol;Acc:21485]	-0.623572	-1.06185
HNRNPA1L2	heterogeneous nuclear ribonucleoprotein A1-like 2 [Source:HGNC Symbol;Acc:27067]	-0.972638	-0.71399
ZNF431	zinc finger protein 431 [Source:HGNC Symbol;Acc:20809]	-0.484629	-1.205
GABARAPL1	GABA(A) receptor-associated protein like 1 [Source:HGNC Symbol;Acc:4068]	-1.04785	-0.641813
MROH6	maestro heat-like repeat family member 6 [Source:HGNC Symbol;Acc:27814]	-0.904609	-0.786171
PTGDR2	prostaglandin D2 receptor 2 [Source:HGNC Symbol;Acc:4502]	-0.0723716	-1.61894
ACADSB	acyl-CoA dehydrogenase, short/branched chain [Source:HGNC Symbol;Acc:91]	-0.593809	-1.11374
ZNF594	zinc finger protein 594 [Source:HGNC Symbol;Acc:29392]	-0.820467	-0.89388
ATXN7L1	ataxin 7-like 1 [Source:HGNC Symbol;Acc:22210]	-0.683354	-1.0336
ERAP1	endoplasmic reticulum aminopeptidase 1 [Source:HGNC Symbol;Acc:18173]	-0.662611	-1.07251
CSPP1	centrosome and spindle pole associated protein 1 [Source:HGNC Symbol;Acc:26193]	-0.849504	-0.889515
SLC27A5	solute carrier family 27 (fatty acid transporter), member 5 [Source:HGNC Symbol;Acc:10999]	-0.75204	-0.989109
EFS	embryonal Fyn-associated substrate [Source:HGNC Symbol;Acc:16898]	-1.40533	-0.359309
SIRT3	sirtuin 3 [Source:HGNC Symbol;Acc:14931]	-0.775274	-0.997018
CORO7	coronin 7 [Source:HGNC Symbol;Acc:26161]	-0.882228	-0.891712
FAHD2B	fumarylacetoacetate hydrolase domain containing 2B [Source:HGNC Symbol;Acc:25318]	-0.567508	-1.20927
TEF	thyrotrophic embryonic factor [Source:HGNC Symbol;Acc:11722]	-1.21016	-0.571219
FANCE	Fanconi anemia, complementation group E [Source:HGNC Symbol;Acc:3586]	-1.31643	-0.476222
TCEAL3	transcription elongation factor A (SII)-like 3 [Source:HGNC Symbol;Acc:28247]	-0.78363	-1.02278
HOXA5	homeobox A5 [Source:HGNC Symbol;Acc:5106]	-0.00984922	-1.80014
ALDH6A1	aldehyde dehydrogenase 6 family, member A1 [Source:HGNC Symbol;Acc:7179]	-1.06015	-0.768454
CAPS2	calcyphosine 2 [Source:HGNC Symbol;Acc:16471]	-0.124914	-1.73189
TIGD1	tigger transposable element derived 1 [Source:HGNC Symbol;Acc:14523]	-0.204927	-1.66665
NXN	nucleoredoxin [Source:HGNC Symbol;Acc:18008]	-0.475634	-1.39695
LRRC37A	leucine rich repeat containing 37A [Source:HGNC Symbol;Acc:29069]	-0.721626	-1.16226
EFNA5	ephrin-A5 [Source:HGNC Symbol;Acc:3225]	-1.13548	-0.758264
TARSL2	threonyl-tRNA synthetase-like 2 [Source:HGNC Symbol;Acc:24728]	-1.08133	-0.826878
HOPX	HOP homeobox [Source:HGNC Symbol;Acc:24961]	-0.412063	-1.50624
ZNF785	zinc finger protein 785 [Source:HGNC Symbol;Acc:26496]	-0.980112	-0.940587
RAB15	RAB15, member RAS oncogene family [Source:HGNC Symbol;Acc:20150]	-1.35321	-0.569001
MAOA	monoamine oxidase A [Source:HGNC Symbol;Acc:6833]	-0.662092	-1.26027
SMARCD3	SWI/SNF related, matrix associated, actin dependent regulator of chromatin, subfamily d, member 3 [Source:HGNC Symbol;Acc:11108]	-0.797025	-1.13078
ZDHHC13	zinc finger, DHHC-type containing 13 [Source:HGNC Symbol;Acc:18413]	-0.287487	-1.64795
FZD5	frizzled family receptor 5 [Source:HGNC Symbol;Acc:4043]	-0.135487	-1.80413
PCSK7	proprotein convertase subtilisin/kexin type 7 [Source:HGNC Symbol;Acc:8748]	-1.71453	-0.232661
SYNGR3	synaptogyrin 3 [Source:HGNC Symbol;Acc:11501]	-1.12282	-0.827561
PCDHGA11	protocadherin gamma subfamily A, 11 [Source:HGNC Symbol;Acc:8698]	-1.29266	-0.667783
LPP	LIM domain containing preferred translocation partner in lipoma [Source:HGNC Symbol;Acc:6679]	-1.28211	-0.681528
PRSS35	protease, serine, 35 [Source:HGNC Symbol;Acc:21387]	-0.837629	-1.1265
ENOX1	ecto-NOX disulfide-thiol exchanger 1 [Source:HGNC Symbol;Acc:25474]	-0.896467	-1.06867
PBLD	phenazine biosynthesis-like protein domain containing [Source:HGNC Symbol;Acc:23301]	-0.305596	-1.66743
TXNRD3	thioredoxin reductase 3 [Source:HGNC Symbol;Acc:20667]	-0.714825	-1.25996
CGN	cingulin [Source:HGNC Symbol;Acc:17429]	-0.302418	-1.67263
ALG10B	ALG10B, alpha-1,2-glucosyltransferase [Source:HGNC Symbol;Acc:31088]	-0.560981	-1.41996
TTC7A	tetratricopeptide repeat domain 7A [Source:HGNC Symbol;Acc:19750]	-1.2458	-0.737621
ZNF763	Uncharacterized protein; Zinc finger protein 763 [Source:UniProtKB/TrEMBL;Acc:F5H0A9]	-0.147428	-1.8706
ITFG2	integrin alpha FG-GAP repeat containing 2 [Source:HGNC Symbol;Acc:30879]	-0.855094	-1.16659
MECOM	MDS1 and EVI1 complex locus [Source:HGNC Symbol;Acc:3498]	-0.424605	-1.60143
NCOA2	nuclear receptor coactivator 2 [Source:HGNC Symbol;Acc:7669]	-0.853348	-1.17458
C15orf62	chromosome 15 open reading frame 62 [Source:HGNC Symbol;Acc:34489]	-0.667933	-1.37549
NUDT17	nudix (nucleoside diphosphate linked moiety X)-type motif 17 [Source:HGNC Symbol;Acc:26618]	-0.501374	-1.54762
ZNF763	zinc finger protein 763 [Source:HGNC Symbol;Acc:27614]	-0.188853	-1.8706
MCMDC2	minichromosome maintenance domain containing 2 [Source:HGNC Symbol;Acc:26368]	-0.10644	-1.96953
C9orf3	chromosome 9 open reading frame 3 [Source:HGNC Symbol;Acc:1361]	-1.23416	-0.84553
TTC12	tetratricopeptide repeat domain 12 [Source:HGNC Symbol;Acc:23700]	-0.77632	-1.32171
PAN2	PAN2 poly(A) specific ribonuclease subunit homolog (S. cerevisiae) [Source:HGNC Symbol;Acc:20074]	-1.2591	-0.842915
TRIO	trio Rho guanine nucleotide exchange factor [Source:HGNC Symbol;Acc:12303]	-1.10473	-1.00111
ZBTB8A	zinc finger and BTB domain containing 8A [Source:HGNC Symbol;Acc:24172]	-1.21146	-0.910522
NOVA1	neuro-oncological ventral antigen 1 [Source:HGNC Symbol;Acc:7886]	-0.872076	-1.25141
IL6R	interleukin 6 receptor [Source:HGNC Symbol;Acc:6019]	-0.0205014	-2.11472
DPF3	D4, zinc and double PHD fingers, family 3 [Source:HGNC Symbol;Acc:17427]	-0.549661	-1.59431
ZNF43	zinc finger protein 43 [Source:HGNC Symbol;Acc:13109]	-0.941069	-1.21751
GMDS	GDP-mannose 4,6-dehydratase [Source:HGNC Symbol;Acc:4369]	-1.03174	-1.15011
AKR1C2	aldo-keto reductase family 1, member C2 [Source:HGNC Symbol;Acc:385]	-0.432053	-1.76083
GALT	galactose-1-phosphate uridylyltransferase [Source:HGNC Symbol;Acc:4135]	-1.0224	-1.17115
ABCG4	ATP-binding cassette, sub-family G (WHITE), member 4 [Source:HGNC Symbol;Acc:13884]	-0.871935	-1.33068
FMO5	flavin containing monooxygenase 5 [Source:HGNC Symbol;Acc:3773]	-0.0628414	-2.1403
RALGPS2	Ral GEF with PH domain and SH3 binding motif 2 [Source:HGNC Symbol;Acc:30279]	-0.664309	-1.54439
KIAA1147	KIAA1147 [Source:HGNC Symbol;Acc:29472]	-1.39582	-0.823336
USP18	ubiquitin specific peptidase 18 [Source:HGNC Symbol;Acc:12616]	-0.611502	-1.61016
EID3	EP300 interacting inhibitor of differentiation 3 [Source:HGNC Symbol;Acc:32961]	-0.790425	-1.43504
FAM69A	family with sequence similarity 69, member A [Source:HGNC Symbol;Acc:32213]	-0.971285	-1.26009
C5orf63	chromosome 5 open reading frame 63 [Source:HGNC Symbol;Acc:40051]	-0.488677	-1.74714
SCAI	suppressor of cancer cell invasion [Source:HGNC Symbol;Acc:26709]	-1.21315	-1.02732
AMOTL1	angiomotin like 1 [Source:HGNC Symbol;Acc:17811]	-1.24022	-1.01833
ZKSCAN7	zinc finger with KRAB and SCAN domains 7 [Source:HGNC Symbol;Acc:12955]	-1.00009	-1.26183
ZNF525	zinc finger protein 525 [Source:HGNC Symbol;Acc:29423]	-0.147448	-2.11494
SALL2	spalt-like transcription factor 2 [Source:HGNC Symbol;Acc:10526]	-1.60794	-0.668045
USP51	ubiquitin specific peptidase 51 [Source:HGNC Symbol;Acc:23086]	-0.406913	-1.87006
ZNF662	zinc finger protein 662 [Source:HGNC Symbol;Acc:31930]	-0.80207	-1.48376
ZNF681	zinc finger protein 681 [Source:HGNC Symbol;Acc:26457]	-0.132748	-2.16009
AFF3	AF4/FMR2 family, member 3 [Source:HGNC Symbol;Acc:6473]	-1.24724	-1.04645
STAG3	stromal antigen 3 [Source:HGNC Symbol;Acc:11356]	-1.38867	-0.91361
AP4S1	adaptor-related protein complex 4, sigma 1 subunit [Source:HGNC Symbol;Acc:575]	-0.790117	-1.51606
CCDC110	coiled-coil domain containing 110 [Source:HGNC Symbol;Acc:28504]	-0.732968	-1.57418
KLHL23	kelch-like family member 23 [Source:HGNC Symbol;Acc:27506]	-0.583908	-1.76571
SLC22A18AS	solute carrier family 22 (organic cation transporter), member 18 antisense [Source:HGNC Symbol;Acc:10965]	-0.661288	-1.68876
ZNF107	zinc finger protein 107 [Source:HGNC Symbol;Acc:12887]	-1.04745	-1.32103
FBXO15	F-box protein 15 [Source:HGNC Symbol;Acc:13617]	-1.16053	-1.21106
EFCC1	EF-hand and coiled-coil domain containing 1 [Source:HGNC Symbol;Acc:25692]	-1.60617	-0.774236
AKR1C1	aldo-keto reductase family 1, member C1 [Source:HGNC Symbol;Acc:384]	-0.14543	-2.23688
ZNF169	zinc finger protein 169 [Source:HGNC Symbol;Acc:12957]	-0.682112	-1.70788
ST6GALNAC3	ST6 (alpha-N-acetyl-neuraminyl-2,3-beta-galactosyl-1,3)-N-acetylgalactosaminide alpha-2,6-sialyltransferase 3 [Source:HGNC Symbol;Acc:19343]	-0.668784	-1.75806
PDE10A	phosphodiesterase 10A [Source:HGNC Symbol;Acc:8772]	-1.01486	-1.42346
LPAR6	lysophosphatidic acid receptor 6 [Source:HGNC Symbol;Acc:15520]	-1.01109	-1.43065
KIAA1107	KIAA1107 [Source:HGNC Symbol;Acc:29192]	-0.956941	-1.50167
MAPK10	mitogen-activated protein kinase 10 [Source:HGNC Symbol;Acc:6872]	-1.17685	-1.28219
NRIP2	nuclear receptor interacting protein 2 [Source:HGNC Symbol;Acc:23078]	-1.17877	-1.30964
C14orf159	chromosome 14 open reading frame 159 [Source:HGNC Symbol;Acc:20498]	-1.08319	-1.40768
HOXB3	homeobox B3 [Source:HGNC Symbol;Acc:5114]	-1.20889	-1.28667
CARD10	caspase recruitment domain family, member 10 [Source:HGNC Symbol;Acc:16422]	-2.08958	-0.414576
ESPNL	espin-like [Source:HGNC Symbol;Acc:27937]	-0.92406	-1.5806
PITPNM2	phosphatidylinositol transfer protein, membrane-associated 2 [Source:HGNC Symbol;Acc:21044]	-1.34322	-1.16261
CD4	CD4 molecule [Source:HGNC Symbol;Acc:1678]	-1.42171	-1.08455
SLC15A2	solute carrier family 15 (oligopeptide transporter), member 2 [Source:HGNC Symbol;Acc:10921]	-1.09578	-1.41129
GNG7	guanine nucleotide binding protein (G protein), gamma 7 [Source:HGNC Symbol;Acc:4410]	-0.573196	-1.94158
ZC3H12B	zinc finger CCCH-type containing 12B [Source:HGNC Symbol;Acc:17407]	-1.89826	-0.620714
FAM49A	family with sequence similarity 49, member A [Source:HGNC Symbol;Acc:25373]	-0.614708	-1.90536
MASP2	mannan-binding lectin serine peptidase 2 [Source:HGNC Symbol;Acc:6902]	-1.22987	-1.29408
COL18A1	collagen, type XVIII, alpha 1 [Source:HGNC Symbol;Acc:2195]	-2.07236	-0.453294
KALRN	kalirin, RhoGEF kinase [Source:HGNC Symbol;Acc:4814]	-0.90983	-1.63048
GNRH1	gonadotropin-releasing hormone 1 (luteinizing-releasing hormone) [Source:HGNC Symbol;Acc:4419]	-0.992172	-1.54871
MYH7B	myosin, heavy chain 7B, cardiac muscle, beta [Source:HGNC Symbol;Acc:15906]	-0.237258	-2.32032
RAB11FIP1	RAB11 family interacting protein 1 (class I) [Source:HGNC Symbol;Acc:30265]	-1.90209	-0.666679
TAC3	tachykinin 3 [Source:HGNC Symbol;Acc:11521]	-0.493518	-2.08863
CYB5RL	cytochrome b5 reductase-like [Source:HGNC Symbol;Acc:32220]	-0.618133	-1.96737
CUZD1	CUB and zona pellucida-like domains 1 [Source:HGNC Symbol;Acc:17937]	-0.900944	-1.69233
SH2D3A	SH2 domain containing 3A [Source:HGNC Symbol;Acc:16885]	-0.926801	-1.66713
CDCA7L	cell division cycle associated 7-like [Source:HGNC Symbol;Acc:30777]	-0.661728	-1.9424
GALT	Uncharacterized protein [Source:UniProtKB/TrEMBL;Acc:G3V4G9]	-1.44991	-1.17115
CDC14B	cell division cycle 14B [Source:HGNC Symbol;Acc:1719]	-0.900748	-1.72775
IGSF23	immunoglobulin superfamily, member 23 [Source:HGNC Symbol;Acc:40040]	-0.613277	-2.04908
HOXB4	homeobox B4 [Source:HGNC Symbol;Acc:5115]	-1.47529	-1.1987
C2orf88	chromosome 2 open reading frame 88 [Source:HGNC Symbol;Acc:28191]	-0.380591	-2.31494
IGF1R	insulin-like growth factor 1 receptor [Source:HGNC Symbol;Acc:5465]	-1.56071	-1.13782
DPYD	dihydropyrimidine dehydrogenase [Source:HGNC Symbol;Acc:3012]	-1.50753	-1.20619
CHDH	choline dehydrogenase [Source:HGNC Symbol;Acc:24288]	-0.885001	-1.83943
SLC16A5	solute carrier family 16 (monocarboxylate transporter), member 5 [Source:HGNC Symbol;Acc:10926]	-1.57339	-1.16806
MAGEE1	melanoma antigen family E, 1 [Source:HGNC Symbol;Acc:24934]	-1.01574	-1.74419
TRAM1L1	translocation associated membrane protein 1-like 1 [Source:HGNC Symbol;Acc:28371]	-0.860083	-1.9141
FOXD2	forkhead box D2 [Source:HGNC Symbol;Acc:3803]	-0.508917	-2.27853
HRCT1	histidine rich carboxyl terminus 1 [Source:HGNC Symbol;Acc:33872]	-0.925185	-1.88129
SYNE3	spectrin repeat containing, nuclear envelope family member 3 [Source:HGNC Symbol;Acc:19861]	-1.25927	-1.56601
SSPO	SCO-spondin [Source:HGNC Symbol;Acc:21998]	-0.537339	-2.29516
ZBTB20	zinc finger and BTB domain containing 20 [Source:HGNC Symbol;Acc:13503]	-1.04323	-1.78949
ACADS	acyl-CoA dehydrogenase, C-2 to C-3 short chain [Source:HGNC Symbol;Acc:90]	-1.20877	-1.62668
WFIKKN1	WAP, follistatin/kazal, immunoglobulin, kunitz and netrin domain containing 1 [Source:HGNC Symbol;Acc:30912]	-0.798504	-2.04174
CTTNBP2	cortactin binding protein 2 [Source:HGNC Symbol;Acc:15679]	-0.947617	-1.89384
PNPLA4	patatin-like phospholipase domain containing 4 [Source:HGNC Symbol;Acc:24887]	-0.946034	-1.90145
TSSK3	testis-specific serine kinase 3 [Source:HGNC Symbol;Acc:15473]	-0.426336	-2.42254
HSPG2	heparan sulfate proteoglycan 2 [Source:HGNC Symbol;Acc:5273]	-1.83939	-1.01942
FST	follistatin [Source:HGNC Symbol;Acc:3971]	-1.75279	-1.10803
ZNF334	zinc finger protein 334 [Source:HGNC Symbol;Acc:15806]	-0.819315	-2.04809
GABRA5	gamma-aminobutyric acid (GABA) A receptor, alpha 5 [Source:HGNC Symbol;Acc:4079]	-1.40518	-1.46351
C2	complement component 2 [Source:HGNC Symbol;Acc:1248]	-0.618631	-2.25621
PEX11G	peroxisomal biogenesis factor 11 gamma [Source:HGNC Symbol;Acc:20208]	-1.28092	-1.6081
PALLD	palladin, cytoskeletal associated protein [Source:HGNC Symbol;Acc:17068]	-1.83213	-1.05704
HSD17B11	hydroxysteroid (17-beta) dehydrogenase 11 [Source:HGNC Symbol;Acc:22960]	-0.881284	-2.01964
CCDC102B	coiled-coil domain containing 102B [Source:HGNC Symbol;Acc:26295]	-0.887525	-2.01662
FGF1	fibroblast growth factor 1 (acidic) [Source:HGNC Symbol;Acc:3665]	-1.26893	-1.65152
PCDHGA9	protocadherin gamma subfamily A, 9 [Source:HGNC Symbol;Acc:8707]	-0.998252	-1.92938
TGFBR3	transforming growth factor, beta receptor III [Source:HGNC Symbol;Acc:11774]	-1.49314	-1.45041
PRDM6	PR domain containing 6 [Source:HGNC Symbol;Acc:9350]	-1.89277	-1.08301
EXPH5	exophilin 5 [Source:HGNC Symbol;Acc:30578]	-1.94022	-1.04016
GCA	grancalcin, EF-hand calcium binding protein [Source:HGNC Symbol;Acc:15990]	-0.590503	-2.39129
PRR22	proline rich 22 [Source:HGNC Symbol;Acc:28354]	-0.723083	-2.26102
VASH2	vasohibin 2 [Source:HGNC Symbol;Acc:25723]	-0.414883	-2.59443
GBP3	guanylate binding protein 3 [Source:HGNC Symbol;Acc:4184]	-1.82175	-1.18834
KDM4D	lysine (K)-specific demethylase 4D [Source:HGNC Symbol;Acc:25498]	-1.54635	-1.48218
PLXND1	plexin D1 [Source:HGNC Symbol;Acc:9107]	-2.53099	-0.504093
PCBP3	poly(rC) binding protein 3 [Source:HGNC Symbol;Acc:8651]	-2.19367	-0.857917
CHL1	cell adhesion molecule L1-like [Source:HGNC Symbol;Acc:1939]	-0.922472	-2.13734
ADORA2B	adenosine A2b receptor [Source:HGNC Symbol;Acc:264]	-1.4611	-1.61476
ZNF469	zinc finger protein 469 [Source:HGNC Symbol;Acc:23216]	-1.74242	-1.33557
MYOF	myoferlin [Source:HGNC Symbol;Acc:3656]	-1.74283	-1.35562
EMID1	EMI domain containing 1 [Source:HGNC Symbol;Acc:18036]	-1.56679	-1.53491
AK5	adenylate kinase 5 [Source:HGNC Symbol;Acc:365]	-1.14063	-1.97683
TMEM240	transmembrane protein 240 [Source:HGNC Symbol;Acc:25186]	-2.12873	-0.98916
MAPT	microtubule-associated protein tau [Source:HGNC Symbol;Acc:6893]	-1.2002	-1.92387
SEMA6A	sema domain, transmembrane domain (TM), and cytoplasmic domain, (semaphorin) 6A [Source:HGNC Symbol;Acc:10738]	-0.895191	-2.2345
FBXO4	F-box protein 4 [Source:HGNC Symbol;Acc:13583]	-1.82445	-1.3124
PRR26	proline rich 26 [Source:HGNC Symbol;Acc:30724]	-1.31935	-1.81785
ADCY5	adenylate cyclase 5 [Source:HGNC Symbol;Acc:236]	-0.884743	-2.25813
KCND1	potassium voltage-gated channel, Shal-related subfamily, member 1 [Source:HGNC Symbol;Acc:6237]	-1.97236	-1.17949
IL15	interleukin 15 [Source:HGNC Symbol;Acc:5977]	-1.66679	-1.49532
GPC2	glypican 2 [Source:HGNC Symbol;Acc:4450]	-2.19132	-0.980531
ABCC3	ATP-binding cassette, sub-family C (CFTR/MRP), member 3 [Source:HGNC Symbol;Acc:54]	-2.51037	-0.667104
KCNF1	potassium voltage-gated channel, subfamily F, member 1 [Source:HGNC Symbol;Acc:6246]	-1.6107	-1.56942
OVCH1	ovochymase 1 [Source:HGNC Symbol;Acc:23080]	-1.44262	-1.74662
DBP	D site of albumin promoter (albumin D-box) binding protein [Source:HGNC Symbol;Acc:2697]	-0.645639	-2.54535
NNAT	neuronatin [Source:HGNC Symbol;Acc:7860]	-1.17966	-2.02055
KCNIP2	Kv channel interacting protein 2 [Source:HGNC Symbol;Acc:15522]	-1.49666	-1.70989
TLR5	toll-like receptor 5 [Source:HGNC Symbol;Acc:11851]	-1.09842	-2.11731
THBS4	thrombospondin 4 [Source:HGNC Symbol;Acc:11788]	-0.67956	-2.54662
DNAJC5B	DnaJ (Hsp40) homolog, subfamily C, member 5 beta [Source:HGNC Symbol;Acc:24138]	-0.344641	-2.88585
SGK3	serum/glucocorticoid regulated kinase family, member 3 [Source:HGNC Symbol;Acc:10812]	-0.921466	-2.34512
HSD17B8	hydroxysteroid (17-beta) dehydrogenase 8 [Source:HGNC Symbol;Acc:3554]	-1.35288	-1.91694
PCDHB15	protocadherin beta 15 [Source:HGNC Symbol;Acc:8686]	-1.28339	-1.99189
OAS3	2'-5'-oligoadenylate synthetase 3, 100kDa [Source:HGNC Symbol;Acc:8088]	-2.63234	-0.67023
PCDHGA5	protocadherin gamma subfamily A, 5 [Source:HGNC Symbol;Acc:8703]	-1.10736	-2.20087
CFTR	cystic fibrosis transmembrane conductance regulator (ATP-binding cassette sub-family C, member 7) [Source:HGNC Symbol;Acc:1884]	-0.206968	-3.11109
EGF	epidermal growth factor [Source:HGNC Symbol;Acc:3229]	-0.677043	-2.64555
TUB	tubby bipartite transcription factor [Source:HGNC Symbol;Acc:12406]	-1.68594	-1.64736
ZNF114	zinc finger protein 114 [Source:HGNC Symbol;Acc:12894]	-0.451082	-2.88616
C8orf46	chromosome 8 open reading frame 46 [Source:HGNC Symbol;Acc:28498]	-1.13999	-2.19815
LDB3	LIM domain binding 3 [Source:HGNC Symbol;Acc:15710]	-2.19207	-1.19204
TCF21	transcription factor 21 [Source:HGNC Symbol;Acc:11632]	-0.57347	-2.81172
ADAM11	ADAM metallopeptidase domain 11 [Source:HGNC Symbol;Acc:189]	-0.772354	-2.63031
CHRDL2	chordin-like 2 [Source:HGNC Symbol;Acc:24168]	-0.0462489	-3.3776
PLEKHG1	pleckstrin homology domain containing, family G (with RhoGef domain) member 1 [Source:HGNC Symbol;Acc:20884]	-1.5386	-1.88576
ZFPM2	zinc finger protein, FOG family member 2 [Source:HGNC Symbol;Acc:16700]	-1.28052	-2.1503
OMG	oligodendrocyte myelin glycoprotein [Source:HGNC Symbol;Acc:8135]	-0.322989	-3.10808
NUTM2D	NUT family member 2D [Source:HGNC Symbol;Acc:23447]	-1.33321	-2.1136
P2RX6	purinergic receptor P2X, ligand-gated ion channel, 6 [Source:HGNC Symbol;Acc:8538]	-0.986909	-2.47025
KATNAL2	katanin p60 subunit A-like 2 [Source:HGNC Symbol;Acc:25387]	-1.32748	-2.1374
WDR17	WD repeat domain 17 [Source:HGNC Symbol;Acc:16661]	-0.349237	-3.12094
USP44	ubiquitin specific peptidase 44 [Source:HGNC Symbol;Acc:20064]	-2.58272	-0.898462
SPATA9	spermatogenesis associated 9 [Source:HGNC Symbol;Acc:22988]	-0.994939	-2.49828
KRBA2	KRAB-A domain containing 2 [Source:HGNC Symbol;Acc:26989]	-1.67015	-1.8496
ZNF572	zinc finger protein 572 [Source:HGNC Symbol;Acc:26758]	-1.05734	-2.46433
JAKMIP3	Janus kinase and microtubule interacting protein 3 [Source:HGNC Symbol;Acc:23523]	-0.0379381	-3.48711
BACH2	BTB and CNC homology 1, basic leucine zipper transcription factor 2 [Source:HGNC Symbol;Acc:14078]	-1.37893	-2.1536
NUTM2A	NUT family member 2A [Source:HGNC Symbol;Acc:23438]	-1.32236	-2.2121
DLL4	delta-like 4 (Drosophila) [Source:HGNC Symbol;Acc:2910]	-2.48463	-1.09307
IL11RA	interleukin 11 receptor, alpha [Source:HGNC Symbol;Acc:5967]	-1.93875	-1.64114
TMEM47	transmembrane protein 47 [Source:HGNC Symbol;Acc:18515]	-1.24179	-2.35589
IFITM1	interferon induced transmembrane protein 1 [Source:HGNC Symbol;Acc:5412]	-2.81334	-0.790398
PCDHB13	protocadherin beta 13 [Source:HGNC Symbol;Acc:8684]	-1.5209	-2.08503
MMP19	matrix metallopeptidase 19 [Source:HGNC Symbol;Acc:7165]	-1.71498	-1.89709
SBK1	SH3 domain binding kinase 1 [Source:HGNC Symbol;Acc:17699]	-0.216867	-3.39858
FAM69B	family with sequence similarity 69, member B [Source:HGNC Symbol;Acc:28290]	-1.15612	-2.47422
TBX6	T-box 6 [Source:HGNC Symbol;Acc:11605]	-0.718192	-2.92913
C19orf57	chromosome 19 open reading frame 57 [Source:HGNC Symbol;Acc:28153]	-0.621218	-3.03118
C1QTNF7	C1q and tumor necrosis factor related protein 7 [Source:HGNC Symbol;Acc:14342]	-1.11648	-2.5642
HYKK	hydroxylysine kinase [Source:HGNC Symbol;Acc:34403]	-1.47661	-2.21385
HOXA2	homeobox A2 [Source:HGNC Symbol;Acc:5103]	-0.823579	-2.90561
ZNF66	zinc finger protein 66 [Source:HGNC Symbol;Acc:13135]	-0.643292	-3.08974
SCN4B	sodium channel, voltage-gated, type IV, beta subunit [Source:HGNC Symbol;Acc:10592]	-1.76129	-1.98291
SLC27A6	solute carrier family 27 (fatty acid transporter), member 6 [Source:HGNC Symbol;Acc:11000]	-1.92971	-1.83978
NTN3	netrin 3 [Source:HGNC Symbol;Acc:8030]	-1.4437	-2.35802
MAB21L2	mab-21-like 2 (C. elegans) [Source:HGNC Symbol;Acc:6758]	-0.819668	-2.98233
KIF17	kinesin family member 17 [Source:HGNC Symbol;Acc:19167]	-1.90286	-1.90321
LPAR1	lysophosphatidic acid receptor 1 [Source:HGNC Symbol;Acc:3166]	-1.63299	-2.18198
MUSK	muscle, skeletal, receptor tyrosine kinase [Source:HGNC Symbol;Acc:7525]	-1.56272	-2.26131
CFD	complement factor D (adipsin) [Source:HGNC Symbol;Acc:2771]	-2.02665	-1.82012
LOXL3	lysyl oxidase-like 3 [Source:HGNC Symbol;Acc:13869]	-1.99497	-1.86288
NXNL2	nucleoredoxin-like 2 [Source:HGNC Symbol;Acc:30482]	-2.18534	-1.69107
UNC5C	unc-5 homolog C (C. elegans) [Source:HGNC Symbol;Acc:12569]	-1.36302	-2.52447
ANGPT1	angiopoietin 1 [Source:HGNC Symbol;Acc:484]	-1.11479	-2.78906
MYLK	myosin light chain kinase [Source:HGNC Symbol;Acc:7590]	-2.14086	-1.77839
AKR1C3	aldo-keto reductase family 1, member C3 [Source:HGNC Symbol;Acc:386]	-0.716726	-3.20303
PCDHB12	protocadherin beta 12 [Source:HGNC Symbol;Acc:8683]	-0.710705	-3.24961
BTN3A3	butyrophilin, subfamily 3, member A3 [Source:HGNC Symbol;Acc:1140]	-2.45089	-1.5112
EPB41L2	erythrocyte membrane protein band 4.1-like 2 [Source:HGNC Symbol;Acc:3379]	-1.76799	-2.20709
NSG1	Homo sapiens neuron specific gene family member 1 (NSG1), transcript variant 3, mRNA. [Source:RefSeq mRNA;Acc:NM_001287763]	-1.65933	-2.32486
SLIT2	slit homolog 2 (Drosophila) [Source:HGNC Symbol;Acc:11086]	-0.36966	-3.63329
PLIN4	perilipin 4 [Source:HGNC Symbol;Acc:29393]	-0.9252	-3.09567
LHCGR	luteinizing hormone/choriogonadotropin receptor [Source:HGNC Symbol;Acc:6585]	-1.89288	-2.15324
RFESD	Rieske (Fe-S) domain containing [Source:HGNC Symbol;Acc:29587]	-0.421316	-3.6752
GOLGA8R	golgin A8 family, member R [Source:HGNC Symbol;Acc:44407]	-1.99477	-2.10294
PNMAL2	paraneoplastic Ma antigen family-like 2 [Source:HGNC Symbol;Acc:29206]	-1.67406	-2.44802
TRIM17	tripartite motif containing 17 [Source:HGNC Symbol;Acc:13430]	-1.84275	-2.28294
B3GALNT1	beta-1,3-N-acetylgalactosaminyltransferase 1 (globoside blood group) [Source:HGNC Symbol;Acc:918]	-1.59226	-2.54287
HOXA3	homeobox A3 [Source:HGNC Symbol;Acc:5104]	-1.39309	-2.75821
PCDHA4	protocadherin alpha 4 [Source:HGNC Symbol;Acc:8670]	-0.726745	-3.465
VTN	vitronectin [Source:HGNC Symbol;Acc:12724]	-2.06613	-2.14288
CNTN4	contactin 4 [Source:HGNC Symbol;Acc:2174]	-1.93236	-2.28154
TMEM221	transmembrane protein 221 [Source:HGNC Symbol;Acc:21943]	-0.961589	-3.25634
CRH	corticotropin releasing hormone [Source:HGNC Symbol;Acc:2355]	-0.821565	-3.41191
PLEKHG4B	pleckstrin homology domain containing, family G (with RhoGef domain) member 4B [Source:HGNC Symbol;Acc:29399]	-2.35427	-1.89254
NYNRIN	NYN domain and retroviral integrase containing [Source:HGNC Symbol;Acc:20165]	-2.40368	-1.86363
GRIK4	glutamate receptor, ionotropic, kainate 4 [Source:HGNC Symbol;Acc:4582]	-3.04049	-1.22685
RASSF4	Ras association (RalGDS/AF-6) domain family member 4 [Source:HGNC Symbol;Acc:20793]	-2.38007	-1.97085
ABCC6	ATP-binding cassette, sub-family C (CFTR/MRP), member 6 [Source:HGNC Symbol;Acc:57]	-2.4248	-1.93713
SEMA4A	sema domain, immunoglobulin domain (Ig), transmembrane domain (TM) and short cytoplasmic domain, (semaphorin) 4A [Source:HGNC Symbol;Acc:10729]	-1.56532	-2.79963
KCNE1	potassium voltage-gated channel, Isk-related family, member 1 [Source:HGNC Symbol;Acc:6240]	-1.15772	-3.20969
STARD5	StAR-related lipid transfer (START) domain containing 5 [Source:HGNC Symbol;Acc:18065]	-2.68723	-1.68586
LRRTM2	leucine rich repeat transmembrane neuronal 2 [Source:HGNC Symbol;Acc:19409]	-1.17498	-3.22354
FSIP2	fibrous sheath interacting protein 2 [Source:HGNC Symbol;Acc:21675]	-2.6218	-1.79005
CAMK2A	calcium/calmodulin-dependent protein kinase II alpha [Source:HGNC Symbol;Acc:1460]	-2.35177	-2.0624
STOX2	storkhead box 2 [Source:HGNC Symbol;Acc:25450]	-1.43898	-2.98271
MXRA5	matrix-remodelling associated 5 [Source:HGNC Symbol;Acc:7539]	-2.82429	-1.63483
APOE	apolipoprotein E [Source:HGNC Symbol;Acc:613]	-1.32445	-3.15242
ACTG2	actin, gamma 2, smooth muscle, enteric [Source:HGNC Symbol;Acc:145]	-2.23776	-2.23935
CDHR3	cadherin-related family member 3 [Source:HGNC Symbol;Acc:26308]	-1.89219	-2.61021
PPARG	peroxisome proliferator-activated receptor gamma [Source:HGNC Symbol;Acc:9236]	-1.74536	-2.76515
HIST1H2AG	histone cluster 1, H2ag [Source:HGNC Symbol;Acc:4737]	-3.41055	-1.10189
HHEX	hematopoietically expressed homeobox [Source:HGNC Symbol;Acc:4901]	-3.38478	-1.13798
MPPED2	metallophosphoesterase domain containing 2 [Source:HGNC Symbol;Acc:1180]	-0.364404	-4.17322
AQP3	aquaporin 3 (Gill blood group) [Source:HGNC Symbol;Acc:636]	-0.42097	-4.11948
AQP1	Uncharacterized protein [Source:UniProtKB/TrEMBL;Acc:K7N7A8]	-0.334908	-4.22061
KCND3	potassium voltage-gated channel, Shal-related subfamily, member 3 [Source:HGNC Symbol;Acc:6239]	-1.77752	-2.78551
LRP1B	low density lipoprotein receptor-related protein 1B [Source:HGNC Symbol;Acc:6693]	-1.10995	-3.48216
GOLGA8N	golgin A8 family, member N [Source:HGNC Symbol;Acc:44405]	-2.33489	-2.28377
VAMP5	vesicle-associated membrane protein 5 [Source:HGNC Symbol;Acc:12646]	-2.49829	-2.1521
VWA1	von Willebrand factor A domain containing 1 [Source:HGNC Symbol;Acc:30910]	-3.15217	-1.49907
INMT	indolethylamine N-methyltransferase [Source:HGNC Symbol;Acc:6069]	-2.29142	-2.36376
GPC4	glypican 4 [Source:HGNC Symbol;Acc:4452]	-2.05924	-2.60157
C16orf89	chromosome 16 open reading frame 89 [Source:HGNC Symbol;Acc:28687]	-1.64249	-3.03857
DENND2D	DENN/MADD domain containing 2D [Source:HGNC Symbol;Acc:26192]	-2.55139	-2.15752
LRRN1	leucine rich repeat neuronal 1 [Source:HGNC Symbol;Acc:20980]	-2.30422	-2.40506
FAT4	FAT atypical cadherin 4 [Source:HGNC Symbol;Acc:23109]	-1.62058	-3.14327
LILRB3	leukocyte immunoglobulin-like receptor, subfamily B (with TM and ITIM domains), member 3 [Source:HGNC Symbol;Acc:6607]	-0.388869	-4.38014
KLF15	Kruppel-like factor 15 [Source:HGNC Symbol;Acc:14536]	-2.41112	-2.36292
DRD1	dopamine receptor D1 [Source:HGNC Symbol;Acc:3020]	-2.61424	-2.18636
GPRC5B	G protein-coupled receptor, family C, group 5, member B [Source:HGNC Symbol;Acc:13308]	-2.15478	-2.72684
PLB1	phospholipase B1 [Source:HGNC Symbol;Acc:30041]	-2.22981	-2.65364
PER3	period circadian clock 3 [Source:HGNC Symbol;Acc:8847]	-2.46588	-2.55736
CARD16	caspase recruitment domain family, member 16 [Source:HGNC Symbol;Acc:33701]	-1.82313	-3.20373
NTF3	neurotrophin 3 [Source:HGNC Symbol;Acc:8023]	-2.57829	-2.46456
PCDHB5	protocadherin beta 5 [Source:HGNC Symbol;Acc:8690]	-1.63361	-3.4467
PAK3	p21 protein (Cdc42/Rac)-activated kinase 3 [Source:HGNC Symbol;Acc:8592]	-3.13846	-1.95778
SOSTDC1	sclerostin domain containing 1 [Source:HGNC Symbol;Acc:21748]	-0.621345	-4.48119
FNDC5	fibronectin type III domain containing 5 [Source:HGNC Symbol;Acc:20240]	-2.44985	-2.66326
COL26A1	collagen, type XXVI, alpha 1 [Source:HGNC Symbol;Acc:18038]	-0.498696	-4.68721
ATP10A	ATPase, class V, type 10A [Source:HGNC Symbol;Acc:13542]	-3.25885	-1.92728
DCHS1	dachsous cadherin-related 1 [Source:HGNC Symbol;Acc:13681]	-3.2225	-1.96389
AQP1	aquaporin 1 (Colton blood group) [Source:HGNC Symbol;Acc:633]	-0.96709	-4.22061
C9orf84	chromosome 9 open reading frame 84 [Source:HGNC Symbol;Acc:26535]	-2.00496	-3.1931
EEPD1	endonuclease/exonuclease/phosphatase family domain containing 1 [Source:HGNC Symbol;Acc:22223]	-1.75183	-3.45265
B3GNT8	UDP-GlcNAc:betaGal beta-1,3-N-acetylglucosaminyltransferase 8 [Source:HGNC Symbol;Acc:24139]	-0.870977	-4.37606
SLC40A1	solute carrier family 40 (iron-regulated transporter), member 1 [Source:HGNC Symbol;Acc:10909]	-1.7166	-3.53161
SORL1	sortilin-related receptor, L(DLR class) A repeats containing [Source:HGNC Symbol;Acc:11185]	-2.11441	-3.13493
ZNF395	zinc finger protein 395 [Source:HGNC Symbol;Acc:18737]	-3.22285	-2.05521
RGS7	regulator of G-protein signaling 7 [Source:HGNC Symbol;Acc:10003]	-3.35419	-1.95383
TM4SF4	transmembrane 4 L six family member 4 [Source:HGNC Symbol;Acc:11856]	-0.238567	-5.13257
PLXDC1	plexin domain containing 1 [Source:HGNC Symbol;Acc:20945]	-2.1272	-3.25794
FRZB	frizzled-related protein [Source:HGNC Symbol;Acc:3959]	-1.54134	-3.87382
TCEA3	transcription elongation factor A (SII), 3 [Source:HGNC Symbol;Acc:11615]	-3.25954	-2.15758
P2RX7	purinergic receptor P2X, ligand-gated ion channel, 7 [Source:HGNC Symbol;Acc:8537]	-3.04427	-2.41292
CASS4	Cas scaffolding protein family member 4 [Source:HGNC Symbol;Acc:15878]	-3.83334	-1.63687
GPR20	G protein-coupled receptor 20 [Source:HGNC Symbol;Acc:4475]	-3.34259	-2.29002
FRMPD4	FERM and PDZ domain containing 4 [Source:HGNC Symbol;Acc:29007]	-2.87732	-2.76362
MAN1C1	mannosidase, alpha, class 1C, member 1 [Source:HGNC Symbol;Acc:19080]	-2.70955	-2.93374
IGFALS	insulin-like growth factor binding protein, acid labile subunit [Source:HGNC Symbol;Acc:5468]	-0.610239	-5.04169
ROR1	receptor tyrosine kinase-like orphan receptor 1 [Source:HGNC Symbol;Acc:10256]	-2.66021	-2.99454
SULT1A1	sulfotransferase family, cytosolic, 1A, phenol-preferring, member 1 [Source:HGNC Symbol;Acc:11453]	-2.11993	-3.56053
CASP1	caspase 1, apoptosis-related cysteine peptidase [Source:HGNC Symbol;Acc:1499]	-1.97446	-3.72505
HOXA7	homeobox A7 [Source:HGNC Symbol;Acc:5108]	-2.40617	-3.29903
NR2E3	nuclear receptor subfamily 2, group E, member 3 [Source:HGNC Symbol;Acc:7974]	-2.97193	-2.73373
HR	hair growth associated [Source:HGNC Symbol;Acc:5172]	-3.96858	-1.77017
TTLL6	tubulin tyrosine ligase-like family, member 6 [Source:HGNC Symbol;Acc:26664]	-0.727748	-5.031
RGS6	regulator of G-protein signaling 6 [Source:HGNC Symbol;Acc:10002]	-0.27034	-5.49119
C11orf87	chromosome 11 open reading frame 87 [Source:HGNC Symbol;Acc:33788]	-1.39052	-4.39769
RSPO2	R-spondin 2 [Source:HGNC Symbol;Acc:28583]	-0.8722	-4.99235
SCN11A	sodium channel, voltage-gated, type XI, alpha subunit [Source:HGNC Symbol;Acc:10583]	-1.19787	-4.68418
SCN3A	sodium channel, voltage-gated, type III, alpha subunit [Source:HGNC Symbol;Acc:10590]	-1.17212	-4.72222
KCNK2	potassium channel, subfamily K, member 2 [Source:HGNC Symbol;Acc:6277]	-2.61469	-3.30221
LMO3	LIM domain only 3 (rhombotin-like 2) [Source:HGNC Symbol;Acc:6643]	-2.55667	-3.47923
SYT2	synaptotagmin II [Source:HGNC Symbol;Acc:11510]	-1.94882	-4.13194
EPPK1	epiplakin 1 [Source:HGNC Symbol;Acc:15577]	-0.506946	-5.59674
GALNT16	UDP-N-acetyl-alpha-D-galactosamine:polypeptide N-acetylgalactosaminyltransferase 16 [Source:HGNC Symbol;Acc:23233]	-1.69813	-4.45706
SLC16A9	solute carrier family 16, member 9 [Source:HGNC Symbol;Acc:23520]	-1.11889	-5.08083
C4A	complement component 4A (Rodgers blood group) [Source:HGNC Symbol;Acc:1323]	-2.12018	-4.11298
ACOT12	acyl-CoA thioesterase 12 [Source:HGNC Symbol;Acc:24436]	-1.0295	-5.27036
C4B	complement component 4B (Chido blood group) [Source:HGNC Symbol;Acc:1324]	-2.13442	-4.17105
CCDC170	coiled-coil domain containing 170 [Source:HGNC Symbol;Acc:21177]	-4.21544	-2.1095
CYTL1	cytokine-like 1 [Source:HGNC Symbol;Acc:24435]	-2.56191	-3.82906
ADH1A	alcohol dehydrogenase 1A (class I), alpha polypeptide [Source:HGNC Symbol;Acc:249]	-0.982298	-5.43035
IL34	interleukin 34 [Source:HGNC Symbol;Acc:28529]	-3.19753	-3.21754
ZNF467	zinc finger protein 467 [Source:HGNC Symbol;Acc:23154]	-2.28883	-4.13035
ASPA	aspartoacylase [Source:HGNC Symbol;Acc:756]	-0.218609	-6.24432
SMLR1	small leucine-rich protein 1 [Source:HGNC Symbol;Acc:44670]	-2.75858	-3.85324
OR51E2	olfactory receptor, family 51, subfamily E, member 2 [Source:HGNC Symbol;Acc:15195]	-0.722268	-5.9191
TRPC5	transient receptor potential cation channel, subfamily C, member 5 [Source:HGNC Symbol;Acc:12337]	-1.72887	-4.91519
FBLN7	fibulin 7 [Source:HGNC Symbol;Acc:26740]	-3.69016	-3.00563
GRIA4	glutamate receptor, ionotropic, AMPA 4 [Source:HGNC Symbol;Acc:4574]	-1.78697	-4.98264
GDF10	growth differentiation factor 10 [Source:HGNC Symbol;Acc:4215]	-1.66282	-5.18115
APOL1	apolipoprotein L, 1 [Source:HGNC Symbol;Acc:618]	-3.40835	-3.47102
LUZP2	leucine zipper protein 2 [Source:HGNC Symbol;Acc:23206]	-1.85399	-5.05617
SMTNL2	smoothelin-like 2 [Source:HGNC Symbol;Acc:24764]	-1.20713	-5.72449
CRISPLD1	cysteine-rich secretory protein LCCL domain containing 1 [Source:HGNC Symbol;Acc:18206]	-2.75508	-4.31442
SOWAHD	sosondowah ankyrin repeat domain family member D [Source:HGNC Symbol;Acc:32960]	-2.56481	-4.61009
FAM13C	family with sequence similarity 13, member C [Source:HGNC Symbol;Acc:19371]	-2.34148	-4.83437
ARHGAP20	Rho GTPase activating protein 20 [Source:HGNC Symbol;Acc:18357]	-2.27224	-4.93329
SMIM1	small integral membrane protein 1 (Vel blood group) [Source:HGNC Symbol;Acc:44204]	-2.93903	-4.28863
OXTR	oxytocin receptor [Source:HGNC Symbol;Acc:8529]	-4.41959	-2.90683
ERBB3	v-erb-b2 avian erythroblastic leukemia viral oncogene homolog 3 [Source:HGNC Symbol;Acc:3431]	-2.04603	-5.37378
ANO1	anoctamin 1, calcium activated chloride channel [Source:HGNC Symbol;Acc:21625]	-3.85696	-3.56287
FGF10	fibroblast growth factor 10 [Source:HGNC Symbol;Acc:3666]	-1.63234	-5.85681
TMC3	transmembrane channel-like 3 [Source:HGNC Symbol;Acc:22995]	-2.89796	-4.60624
ELANE	elastase, neutrophil expressed [Source:HGNC Symbol;Acc:3309]	-1.97067	-5.54668
TMEM37	transmembrane protein 37 [Source:HGNC Symbol;Acc:18216]	-1.74076	-5.8584
LCNL1	lipocalin-like 1 [Source:HGNC Symbol;Acc:34436]	-4.12531	-3.68868
GOLGA8M	golgin A8 family, member M [Source:HGNC Symbol;Acc:44404]	-2.43873	-5.37703
SCN7A	sodium channel, voltage-gated, type VII, alpha subunit [Source:HGNC Symbol;Acc:10594]	-2.68317	-5.20295
VCAM1	vascular cell adhesion molecule 1 [Source:HGNC Symbol;Acc:12663]	-4.22713	-3.78591
FSTL4	follistatin-like 4 [Source:HGNC Symbol;Acc:21389]	-1.96099	-6.06018
SCN2B	sodium channel, voltage-gated, type II, beta subunit [Source:HGNC Symbol;Acc:10589]	-3.31971	-4.71824
RARRES3	retinoic acid receptor responder (tazarotene induced) 3 [Source:HGNC Symbol;Acc:9869]	-2.637	-5.43395
TRIL	TLR4 interactor with leucine-rich repeats [Source:HGNC Symbol;Acc:22200]	-5.47488	-2.61708
KCNH2	potassium voltage-gated channel, subfamily H (eag-related), member 2 [Source:HGNC Symbol;Acc:6251]	-4.046	-4.15927
PRUNE2	prune homolog 2 (Drosophila) [Source:HGNC Symbol;Acc:25209]	-3.15753	-5.08033
RELN	reelin [Source:HGNC Symbol;Acc:9957]	-4.23921	-4.04562
BMP5	bone morphogenetic protein 5 [Source:HGNC Symbol;Acc:1072]	-3.67062	-4.63549
MMP23B	matrix metallopeptidase 23B [Source:HGNC Symbol;Acc:7171]	-3.76204	-4.56457
GPR78	G protein-coupled receptor 78 [Source:HGNC Symbol;Acc:4528]	-1.84369	-6.59369
CLDN11	claudin 11 [Source:HGNC Symbol;Acc:8514]	-3.61519	-5.01572
GPR88	G protein-coupled receptor 88 [Source:HGNC Symbol;Acc:4539]	-6.22571	-2.41507
APOL5	apolipoprotein L, 5 [Source:HGNC Symbol;Acc:14869]	-2.034	-6.61441
PENK	proenkephalin [Source:HGNC Symbol;Acc:8831]	-2.88872	-5.82073
IL16	interleukin 16 [Source:HGNC Symbol;Acc:5980]	-4.55055	-4.22759
BEND5	BEN domain containing 5 [Source:HGNC Symbol;Acc:25668]	-4.50719	-4.33551
IP6K3	inositol hexakisphosphate kinase 3 [Source:HGNC Symbol;Acc:17269]	-4.67454	-4.22399
HOGA1	4-hydroxy-2-oxoglutarate aldolase 1 [Source:HGNC Symbol;Acc:25155]	-3.47636	-5.49257
ADH1C	alcohol dehydrogenase 1C (class I), gamma polypeptide [Source:HGNC Symbol;Acc:251]	-2.88009	-6.2305
IGDCC3	immunoglobulin superfamily, DCC subclass, member 3 [Source:HGNC Symbol;Acc:9700]	-2.8271	-6.32857
MEST	mesoderm specific transcript [Source:HGNC Symbol;Acc:7028]	-4.41942	-4.81946
EGFL6	EGF-like-domain, multiple 6 [Source:HGNC Symbol;Acc:3235]	-4.00336	-5.33251
GDF5	growth differentiation factor 5 [Source:HGNC Symbol;Acc:4220]	-3.08215	-6.35058
NPM2	nucleophosmin/nucleoplasmin 2 [Source:HGNC Symbol;Acc:7930]	-3.45544	-6.02157
LIPC	lipase, hepatic [Source:HGNC Symbol;Acc:6619]	-4.76207	-5.02944
SHISA3	shisa family member 3 [Source:HGNC Symbol;Acc:25159]	-3.3395	-6.47714
ADAMTS8	ADAM metallopeptidase with thrombospondin type 1 motif, 8 [Source:HGNC Symbol;Acc:224]	-5.04769	-4.82884
ENPP6	ectonucleotide pyrophosphatase/phosphodiesterase 6 [Source:HGNC Symbol;Acc:23409]	-5.44976	-4.528
TMEM176B	transmembrane protein 176B [Source:HGNC Symbol;Acc:29596]	-4.64292	-5.36695
MRVI1	murine retrovirus integration site 1 homolog [Source:HGNC Symbol;Acc:7237]	-3.98906	-6.06504
CACNG4	calcium channel, voltage-dependent, gamma subunit 4 [Source:HGNC Symbol;Acc:1408]	-6.71635	-3.45421
FMO3	flavin containing monooxygenase 3 [Source:HGNC Symbol;Acc:3771]	-4.73993	-5.52879
BZRAP1	benzodiazepine receptor (peripheral) associated protein 1 [Source:HGNC Symbol;Acc:16831]	-5.59102	-4.91665
TMEM176A	transmembrane protein 176A [Source:HGNC Symbol;Acc:24930]	-4.79435	-5.90263
KCNC1	potassium voltage-gated channel, Shaw-related subfamily, member 1 [Source:HGNC Symbol;Acc:6233]	-6.61182	-4.79779
FGL2	fibrinogen-like 2 [Source:HGNC Symbol;Acc:3696]	-3.40208	-8.41546
KIT	v-kit Hardy-Zuckerman 4 feline sarcoma viral oncogene homolog [Source:HGNC Symbol;Acc:6342]	-5.79938	-6.2328
WNT2	wingless-type MMTV integration site family member 2 [Source:HGNC Symbol;Acc:12780]	-6.38052	-6.59588
FGF17	fibroblast growth factor 17 [Source:HGNC Symbol;Acc:3673]	-6.69898	-6.67364
ADH1B	alcohol dehydrogenase 1B (class I), beta polypeptide [Source:HGNC Symbol;Acc:250]	-4.01293	-13.1032
FMO2	flavin containing monooxygenase 2 (non-functional) [Source:HGNC Symbol;Acc:3770]	-8.57939	-10.1373

## Sheet: RAS-only transcript+protein
Overlapping Secretome and Transcriptome changes exclusive to RAS-induced Senescent cells
Transcriptome data reported in the following papers: 1) Casella et al. 2019. Nucleic Acids Res. 2) Hernandez-Segura et al. 2017. Curr Biol.
Comparison..group1.group2.	Genes	UniProtIds	ProteinDescriptions	Secretome.Log2.Ratio	logFC_rna_wi38_ras_Casella	logFC_rna_ras_Hernandez-Segura
SEN / CTL	CXCL5	P42830	C-X-C motif chemokine 5	6.91	9.38118	8.83236	9.10677
SEN / CTL	MMP9	P14780	Matrix metalloproteinase-9	6.57	4.21563	5.54694	4.88129
SEN / CTL	MMP3	P08254	Stromelysin-1	5.09	9.77002	7.39812	8.58407
SEN / CTL	CST4	P01036;P01037	Cystatin-S;Cystatin-SN	4.8	7.77672	7.06063	7.41867
SEN / CTL	TFRC	P02786	Transferrin receptor protein 1	4.64	1.371	0.497211	0.934105
SEN / CTL	MAP3K9	P80192	Mitogen-activated protein kinase kinase kinase 9	4.43	3.62111	1.7778	2.69945
SEN / CTL	CAPZB	P47756	F-actin-capping protein subunit beta	4.24	0.74806	0.271391	0.509726
SEN / CTL	ITGB3	P05106	Integrin beta-3	4.2	0.632481	1.75494	1.19371
SEN / CTL	NRP1	O14786	Neuropilin-1	4.03	0.863714	0.458566	0.66114
SEN / CTL	LAP3	P28838	Cytosol aminopeptidase	3.62	0.819362	0.54678	0.683071
SEN / CTL	PYGB	P11216	Glycogen phosphorylase, brain form	3.35	0.624014	0.821976	0.722995
SEN / CTL	RPS10	P46783	40S ribosomal protein S10	3.19	0.467977	0.921914	0.694946
SEN / CTL	PTGR1	Q14914	Prostaglandin reductase 1	3	0.398971	0.309646	0.354309
SEN / CTL	ADSS	P30520	Adenylosuccinate synthetase isozyme 2	2.92	0.600911	0.411398	0.506154
SEN / CTL	CCL3	P10147;P16619	C-C motif chemokine 3;C-C motif chemokine 3-like 1	2.83	10.2919	7.6151	8.95348
SEN / CTL	NARS	O43776	Asparagine--tRNA ligase, cytoplasmic	2.74	1.08641	0.542316	0.814364
SEN / CTL	PGM3	O95394	Phosphoacetylglucosamine mutase	2.72	1.07918	0.573988	0.826585
SEN / CTL	BID	P55957	BH3-interacting domain death agonist	2.7	1.08365	0.967312	1.02548
SEN / CTL	YWHAG	P61981	14-3-3 protein gamma	2.34	1.3075	0.567672	0.937584
SEN / CTL	ARPC5	O15511	Actin-related protein 2/3 complex subunit 5	2.16	0.651501	0.399922	0.525711
SEN / CTL	TCEB2	Q15370	Transcription elongation factor B polypeptide 2	2.08	1.06506	0.895193	0.980128
SEN / CTL	ISOC1	Q96CN7	Isochorismatase domain-containing protein 1	1.95	0.205281	0.577268	0.391274
SEN / CTL	COPE	O14579	Coatomer subunit epsilon	1.53	0.607119	0.440323	0.523721
SEN / CTL	SPTAN1	Q13813	Spectrin alpha chain, non-erythrocytic 1	1.46	0.363954	0.403297	0.383626
SEN / CTL	ATP1A1	P05023	Sodium/potassium-transporting ATPase subunit alpha-1	1.43	0.233931	0.404891	0.319411
SEN / CTL	RHOC	P08134	Rho-related GTP-binding protein RhoC	1.31	0.711787	0.612108	0.661948
