# Supplementary material for: A proteomic atlas of senescence-associated secretomes for aging biomarker development
Source: PLoS Biol. 2020 Jan 16;18(1):e3000599. doi: 10.1371/journal.pbio.3000599 (PMC6964821; doi:10.1371/journal.pbio.3000599)
Supplement: S1 Data — (XLSX) [file pbio.3000599.s014.xlsx]

## Sheet: Fig 2D
Uniprot	Genes	cluster	IR	RAS	ATV
Q06323	PSME1	0	1.95256	0.437391	2.04457
P53621	COPA	0	0.94253	0.0555456	1.12723
O43399	TPD52L2	0	2.09867	0.590129	0.95523
P61604	HSPE1	0	2.60051	0.581643	0.797562
O00151	PDLIM1	0	1.08864	-0.360241	0.654229
P04406	GAPDH	0	2.68309	1.28594	0.568228
O75347	TBCA	0	0.669376	0.242225	0.553895
P14174	MIF	0	2.3083	-0.750572	0.539561
P06748	NPM1	0	3.14682	-0.487523	0.367561
P46940	IQGAP1	0	0.542328	0.564673	0.338894
P60842	EIF4A1	0	0.94253	-0.00385259	0.310227
P08238	HSP90AB1	0	1.55871	0.318594	0.19556
O14950;P19105	MYL12B;MYL12A	0	1.50789	-0.665718	0.166893
P06733	ENO1	0	0.663024	1.00592	0.138227
P24593	IGFBP5	0	1.78105	0.530731	0.123893
P60660	MYL6	0	0.529623	-0.385698	0.0952264
P14618	PKM	0	2.01609	1.41322	-0.0194407
Q16555	DPYSL2	0	2.1876	-0.0547653	-0.0481075
Q09666	AHNAK	0	0.783719	0.301624	-0.148441
Q9Y240	CLEC11A	0	0.713843	0.23374	-0.205775
P07900	HSP90AA1	0	1.51425	0.938032	-0.248775
P42785	PRCP	0	0.955235	-0.122649	-0.277442
O60568	PLOD3	0	1.24109	0.853178	-0.377775
Q99497	PARK7	0	0.459747	0.624071	-0.392109
O75083	WDR1	0	0.898063	-0.0547653	-0.463776
P60709;P63261	ACTB;ACTG1	0	0.986997	0.462847	-0.664443
Q9ULV4	CORO1C	0	1.47613	-0.818456	-0.721777
Q92626	PXDN	0	0.872653	0.301624	-0.750443
Q14697	GANAB	0	1.14581	0.99743	-0.750443
P50454	SERPINH1	0	1.04417	-1.42092	-0.850777
Q9Y490	TLN1	0	1.63494	0.51376	-0.865111
P13797	PLS3	0	0.663024	0.293138	-1.23778
Q9Y4K0	LOXL2	0	1.24109	-0.648747	-1.28078
Q14019	COTL1	0	0.561385	-1.31061	-1.28078
P05121	SERPINE1	0	1.48248	-0.241445	-1.40978
P17936	IGFBP3	0	0.783719	-1.38698	-1.40978
P18065	IGFBP2	0	2.07326	0.250711	-1.56745
O00469	PLOD2	0	0.408927	0.70044	-1.72511
P01024	C3	0	1.61589	-0.300843	-1.72511
P26022	PTX3	1	-0.50582	-0.80997	3.23424
P17096	HMGA1	1	-0.0166842	0.90409	2.97624
P78417	GSTO1	1	-0.29619	1.3623	2.4889
Q99988	GDF15	1	-0.0103318	2.33813	2.24523
P01033	TIMP1	1	0.104012	0.921061	1.5859
P23284	PPIB	1	-0.842498	0.284653	1.4139
P07858	CTSB	1	-0.645573	1.34533	1.3709
P24821	TNC	1	-0.582049	-0.776028	1.35656
Q14766	LTBP1	1	-0.372419	-0.148105	1.31356
P07339	CTSD	1	-0.0230366	-0.334785	1.25623
Q15149	PLEC	1	0.161183	-0.0717362	1.1989
P22392	NME2	1	-0.359714	0.428905	1.09856
P09429	HMGB1	1	-0.0547987	-1.46335	1.35656
Q96AY3	FKBP10	1	-0.264428	-0.0293089	1.09856
O00391	QSOX1	1	-1.23635	-1.1409	1.0269
Q15582	TGFBI	1	-0.753564	-1.59912	0.883563
P15121	AKR1B1	1	0.478804	-0.606319	0.854896
P80723	BASP1	1	-0.867907	0.344051	0.840563
P22692	IGFBP4	1	0.440689	-0.51298	0.840563
P05155	SERPING1	1	-1.31893	-0.945737	0.826229
P07237	P4HB	1	-0.50582	-0.122649	0.826229
P12111	COL6A3	1	-1.31893	-0.691174	0.783229
P09871	C1S	1	-1.30622	-1.15787	0.783229
P00558	PGK1	1	-0.150085	0.445876	0.768896
P14550	AKR1A1	1	-0.734507	0.182827	0.768896
Q16610	ECM1	1	-0.334305	-0.0208235	0.754562
P12109	COL6A1	1	-0.994955	0.284653	0.711562
P01034	CST3	1	-0.804383	0.878634	0.682895
P49588	AARS	1	-0.118323	0.539216	0.654229
Q01995	TAGLN	1	-1.29352	-1.59063	0.639895
Q9Y6C2	EMILIN1	1	0.36446	0.590129	0.639895
Q02818	NUCB1	1	-0.626516	-0.614805	0.625562
P37837	TALDO1	1	-0.651925	-1.55669	0.611228
P08253	MMP2	1	-0.607458	-0.317814	0.596895
P16070	CD44	1	-0.194552	-0.945737	0.582562
P09382	LGALS1	1	-0.747211	0.0385747	0.568228
P31946	YWHAB	1	-0.512172	0.0979728	0.553895
P14314	PRKCSH	1	-0.251723	0.522245	0.539561
P31949	S100A11	1	-1.26811	-0.818456	0.525228
Q969H8	MYDGF	1	-0.404181	0.310109	0.525228
Q02809	PLOD1	1	-0.0738559	0.776809	0.525228
P35579	MYH9	1	-0.0992655	-0.470552	0.482228
Q08380	LGALS3BP	1	-0.696392	-0.470552	0.396228
P30101	PDIA3	1	-0.50582	-0.190532	0.396228
P11021	HSPA5	1	-0.334305	1.37079	0.381894
P61916	NPC2	1	-0.531229	-0.470552	0.338894
P07602	PSAP	1	-0.709097	1.26048	0.310227
P21333	FLNA	1	-0.391476	-0.334785	0.267227
P22626	HNRNPA2B1	1	-0.804383	-0.835427	0.252894
P40926	MDH2	1	-0.63922	-0.776028	0.252894
P21810	BGN	1	-1.12836	1.10774	0.23856
P06865	HEXA	1	-0.575696	-0.428125	0.23856
O75369	FLNB	1	-0.156437	0.123429	0.15256
P06744	GPI	1	-1.33799	-0.767543	0.15256
Q9UBG0	MRC2	1	-0.366067	0.445876	0.123893
P62937	PPIA	1	-0.0675035	-0.131134	0.0952264
P60174	TPI1	1	-0.937784	-0.750572	0.0952264
P05067	APP	1	0.0722495	-0.207503	0.080893
P18669	PGAM1	1	-0.461353	0.971974	0.0522263
P07942	LAMB1	1	-1.33163	0.921061	0.0522263
P62942	FKBP1A	1	-0.258076	-0.640261	0.0378929
P40925	MDH1	1	-0.435943	0.810751	0.0378929
P30041	PRDX6	1	-0.651925	0.844692	0.00922609
P09211	GSTP1	1	-0.34701	-0.538436	-0.0051073
Q9UBR2	CTSZ	1	0.281879	0.394964	-0.0194407
Q16881	TXNRD1	1	0.199298	0.454362	-0.0194407
P07737	PFN1	1	-0.918726	-0.0971925	-0.0481075
P07686	HEXB	1	-0.486763	0.573158	-0.0767742
P11142	HSPA8	1	-0.0420938	0.564673	-0.0767742
P0DMV8;P0DMV9	HSPA1A;HSPA1B	1	0.256469	0.0725165	-0.0911076
O43707	ACTN4	1	-0.829793	-1.35304	-0.105441
P27348	YWHAQ	1	-0.219961	-0.012338	-0.119774
P28072	PSMB6	1	0.0595447	-0.911796	-0.119774
P16035	TIMP2	1	-0.696392	-0.657232	-0.119774
P13929	ENO3	1	-0.385124	0.377993	-0.119774
Q6EMK4	VASN	1	-0.448648	0.428905	-0.148441
P62258	YWHAE	1	-0.950489	-1.28516	-0.177108
P00441	SOD1	1	-0.63922	0.0470601	-0.177108
P52565	ARHGDIA	1	-0.556639	-0.835427	-0.205775
P12814	ACTN1	1	-0.982251	-0.462067	-0.205775
P08670	VIM	1	-0.194552	0.462847	-0.220108
P29401	TKT	1	-0.302543	-0.114163	-0.234441
P27797	CALR	1	-0.84885	-1.53123	-0.277442
A5A3E0	POTEF	1	0.243765	0.590129	-0.320442
P07951	TPM2	1	-0.423238	-0.0887071	-0.320442
P00338	LDHA	1	0.300936	-0.597834	-0.320442
P62158	CALM1	1	-1.122	-0.99665	-0.334775
Q99715	COL12A1	1	-0.817088	-0.835427	-0.334775
P07195	LDHB	1	0.0214303	-0.122649	-0.349109
P63104	YWHAZ	1	-0.84885	-0.0208235	-0.377775
P98160	HSPG2	1	-0.423238	-0.606319	-0.435109
P18206	VCL	1	-0.34701	-1.3191	-0.492442
Q96CG8	CTHRC1	1	-0.582049	0.411934	-0.506776
P13639	EEF2	1	-0.105618	0.564673	-0.549776
Q16270	IGFBP7	1	0.447042	-1.48881	-0.578443
P30086	PEBP1	1	-1.19188	-0.631776	-0.592776
O00468	AGRN	1	-0.759916	-0.207503	-0.592776
P02751	FN1	1	-0.937784	0.921061	-0.592776
Q15063	POSTN	1	-0.759916	0.734381	-0.592776
P50395	GDI2	1	-0.251723	0.123429	-0.635776
O00299	CLIC1	1	0.0786019	0.895605	-0.635776
Q05682	CALD1	1	-0.194552	-0.012338	-0.678777
Q9H299	SH3BGRL3	1	-0.728154	0.131915	-0.750443
P13611	VCAN	1	-0.48041	-0.843912	-0.764777
Q562R1	ACTBL2	1	-0.340657	0.522245	-0.764777
P37802	TAGLN2	1	0.173888	-0.597834	-0.836444
Q14847	LASP1	1	-0.404181	-0.0377944	-0.865111
P26038	MSN	1	-0.607458	-0.826941	-0.865111
P25788	PSMA3	1	0.20565	-0.589349	-0.908111
P04075	ALDOA	1	0.0976592	0.963489	-0.908111
P01344	IGF2	1	0.20565	-0.631776	-0.965444
P35555	FBN1	1	-1.39516	-0.792999	-0.979778
Q15293	RCN1	1	-1.2427	-1.12393	-0.979778
Q14112	NID2	1	-0.562991	-1.667	-0.994111
Q14315	FLNC	1	-0.455001	-0.572378	-1.06578
Q01518	CAP1	1	-0.0484463	0.488303	-1.09444
O95967	EFEMP2	1	-1.06483	-1.06453	-1.13744
P06396	GSN	1	-1.13471	-0.41964	-1.13744
Q06830	PRDX1	1	-0.245371	0.216769	-1.13744
P12110	COL6A2	1	-0.753564	-0.317814	-1.16611
P14625	HSP90B1	1	0.0722495	-0.597834	-1.22345
P15311	EZR	1	-0.448648	-0.00385259	-1.25211
Q13740	ALCAM	1	-0.251723	-0.90331	-1.25211
O43852	CALU	1	-0.855202	-0.105678	-1.25211
P09972	ALDOC	1	-0.855202	0.148885	-1.32378
Q04760	GLO1	1	-0.613811	-0.394183	-1.32378
P32119	PRDX2	1	-0.0484463	0.946518	-1.43845
P35908	KRT2	1	-0.582049	0.454362	-1.59611
P13645	KRT10	1	-0.950489	-0.394183	-1.63911
P09936	UCHL1	1	-0.607458	-0.860883	-1.69645
P07996	THBS1	1	0.0976592	0.0894874	-1.78245
P02545	LMNA	1	-0.131028	-1.28516	-2.01178
P09341	CXCL1	2	3.87099	5.86808	4.42391
P03956	MMP1	2	2.74026	4.69709	3.16257
P52823	STC1	2	3.14046	4.42555	1.39956

## Sheet: Figure 3D
	Log2(SEN/CTL)
	Secretome	Transcriptome 1	Transcriptome 2
CXCL5	6.91	9.38118	8.83236
MMP9	6.57	4.21563	5.54694
MMP3	5.09	9.77002	7.39812
CST4	4.8	7.77672	7.06063
CCL3	2.83	10.2919	7.6151

## Sheet: Fig 5B
GO Compartment	Percent	Q-value
extracellular space	0.686047	7.1e-127
exsosome	0.627907	4.21e-149
cytosol	0.410853	1.24e-29
membrane	0.306202	3.27e-15
plasma membrane	0.300388	0.00103
cell surface	0.108527	5.82e-08

## Sheet: Fig 6C
Known SASP	New core SASP	New SASP, any inducer	Other Aging Markers
0.0921659	0.0875576	0.24424	0.576037

## Sheet: Fig 6D
known SASP	+ core SASP	+ any inducer SASP	Aging Markers
20	39	92	217

## Sheet: Fig 7A
	Log2 Fold Change (SEN/CTL)
	IRR D10	RAS D7	ATV D14
Serpin E1	4.89	2.03	0.62
Serpin G1	0.48	1.2	2.09
Serpin H1	4.2	0.64	0.92
Serpin F1		1.83159
Serpin F2	2.37774
	Standard Error
	IRR D10	RAS D7	ATV D14
Serpin E1	0.37	0.78	0.65
Serpin G1	0.85	0.77	0.74
Serpin H1	0.59	0.71	0.45
Serpin F1		0.65383
Serpin F2	0.67

## Sheet: Fig 7B
	MMP1
	IRR D10	RAS D7	ATV D14
Log2 Fold Change (SEN/CTL)	6.87	7.85	3.72
Standard Error	0.84	1.47	0.65

## Sheet: Fig 7C
	STC1
	IRR D10	RAS D7	ATV D14
Log2 Fold Change (SEN/CTL)	7.50209	7.5337	2.49
Standard Error	0.78	0.32776	0.15

## Sheet: Fig 7D
	GDF15
	IRR D10 Fibro	RAS D7	ATV D14	IRR D10 Epi
Log2 Fold Change (SEN/CTL)	2.53775	5.07	3.08	1.906
Standard Error	0.495082	0.9	0.34	0.501

## Sheet: Fig S1B
% SA-b-Gal Positive Cells
	IR	RAS	ATV	IR
CTL	6	8.67	5	5.25113
SEN	93	89	65	80.537
Standard Error
	IR	RAS	ATV	IR
CTL	1.5	0.942809	2	1.34424
SEN	2	0.816497	5	2.94576

[truncated: 8 more sheets: Fig S1C, Fig S2, Fig S3B, Fig S4A, Fig S4B, Fig S5C, Fig S5D, Fig S5E]
